# Supplementary material for: Hidden relationships between metalloproteins unveiled by structural comparison of their metal sites
Source: Sci Rep. 2015 Mar 30;5:9486. doi: 10.1038/srep09486 (PMC4377587; doi:10.1038/srep09486)
Supplement: Supplementary Information — Table S2 [file srep09486-s2.xls]

## Sheet: heme_average_2.75_profile_full
Cluster number	EG number	MFS id	Cofactor name	Cofactor Description	Metal	Annotation	Organism	EC	CATH	SCOP	Pfam Domains
cluster 1	33811	2p85_1	HEM	PROTOPORPHYRIN IX CONTAINING FE	FE	Cytochrome P450 2A13	Homo sapiens	1.14.14.1	1.10.630.10	none	p450
	33811	3tzo_2	HEM	PROTOPORPHYRIN IX CONTAINING FE	FE	putative cytochrome P450	Streptomyces coelicolor	none	none	none	p450
	33811	1ue8_1	HEM	PROTOPORPHYRIN IX CONTAINING FE	FE	Cytochrome P450 119	Sulfolobus tokodaii	none	1.10.630.10	a.104.1.1	p450
	33811	3nc7_1	HEM	PROTOPORPHYRIN IX CONTAINING FE	FE	Putative cytochrome P450 CypX	Bacillus subtilis	1.14.-.-	none	none	p450
	33811	4gl7_1	HEM	PROTOPORPHYRIN IX CONTAINING FE	FE	Cytochrome P450 19A1	Homo sapiens	1.14.14.1	none	none	p450
	33811	3r1b_4	HEM	PROTOPORPHYRIN IX CONTAINING FE	FE	Cytochrome P450 2B4	Oryctolagus cuniculus	1.14.14.1	1.10.630.10	none	p450
	33811	3dbg_1	HEM	PROTOPORPHYRIN IX CONTAINING FE	FE	Putative cytochrome P450	Streptomyces coelicolor A3(2)	none	none	none	p450
	33811	2iag_2	HEM	PROTOPORPHYRIN IX CONTAINING FE	FE	Prostacyclin synthase	Homo sapiens	5.3.99.4	none	none	p450
	33811	3tyw_2	HEM	PROTOPORPHYRIN IX CONTAINING FE	FE	Putative cytochrome P450	Streptomyces coelicolor	none	none	none	p450
	33811	1cmn_1	HEM	PROTOPORPHYRIN IX CONTAINING FE	FE	Cytochrome P450 55A1	Fusarium oxysporum	1.14.-.-	1.10.630.10	a.104.1.1	p450
	33811	2uvn_2	HEM	PROTOPORPHYRIN IX CONTAINING FE	FE	Putative cytochrome P450 130	Mycobacterium tuberculosis H37Rv	1.14.-.-	none	none	p450
	33811	3a1l_1	HEM	PROTOPORPHYRIN IX CONTAINING FE	FE	Cytochrome P450	Streptomyces sp. TP-A0274	none	1.10.630.10	none	p450
	33811	3ua1_1	HEM	PROTOPORPHYRIN IX CONTAINING FE	FE	Cytochrome P450 3A4	Homo sapiens	1.14.13.32	none	none	p450
	33811	3be0_1	HEM	PROTOPORPHYRIN IX CONTAINING FE	FE	P450cin	Citrobacter braakii	none	1.10.630.10	none	p450
	33811	2rch_2	HEM	PROTOPORPHYRIN IX CONTAINING FE	FE	Allene oxide synthase, chloroplastic	Arabidopsis thaliana	4.2.1.92	none	none	p450
	33811	1u13_1	HEM	PROTOPORPHYRIN IX CONTAINING FE	FE	Lanosterol 14-alpha demethylase	Mycobacterium tuberculosis	1.14.13.70	1.10.630.10	a.104.1.1	p450
	33811	2zqx_3	HEM	PROTOPORPHYRIN IX CONTAINING FE	FE	Cytochrome P450 152A1	Bacillus subtilis	1.14.-.-	1.10.630.10	none	p450
	33811	3cxz_1	HEM	PROTOPORPHYRIN IX CONTAINING FE	FE	Cytochrome P450 121	Mycobacterium tuberculosis H37Rv	1.14.-.-	1.10.630.10	none	p450
	33811	3ekd_2	HEM	PROTOPORPHYRIN IX CONTAINING FE	FE	Bifunctional P-450/NADPH-P450 reductase	Bacillus megaterium	1.14.14.1	1.10.630.10	none	p450
	33811	3dl9_1	HEM	PROTOPORPHYRIN IX CONTAINING FE	FE	Vitamin D 25-hydroxylase	Homo sapiens	1.14.14.-	1.10.630.10	a.104.1.1	p450
			HEM	PROTOPORPHYRIN IX CONTAINING FE	FE
	33811	1q5d_1	HEM	PROTOPORPHYRIN IX CONTAINING FE	FE	Cytochrome P450 167A1	Sorangium cellulosum	none	1.10.630.10	a.104.1.1	p450
	33811	3zby_2	HEM	PROTOPORPHYRIN IX CONTAINING FE	FE	protein	Mycobacterium smegmatis	none	none	none	p450
cluster 2	22462	1ozr_2	HEM	PROTOPORPHYRIN IX CONTAINING FE	FE	Heme oxygenase 1	Homo sapiens	1.14.99.3	1.20.910.10	a.132.1.1	Heme_oxygenase
	22462	1j77_1	HEM	PROTOPORPHYRIN IX CONTAINING FE	FE	Heme oxygenase 1	Neisseria meningitidis	1.14.99.3	1.20.910.10	a.132.1.2	Heme_oxygenase
	22462	1wzf_2	YOL	[[2,2'-[4-CARBOXY-1,2-PHENYLENEBIS(NITRILOMETHYLIDYNE)]BIS[PHENOLATO]](2-)-N,N',O,O']-IRON	FE	Heme oxygenase	Corynebacterium diphtheriae	1.14.99.3	1.20.910.10	a.132.1.1	Heme_oxygenase
cluster 3	34521	3cqv_1	HEM	PROTOPORPHYRIN IX CONTAINING FE	FE	Nuclear receptor subfamily 1 group D member 2	Homo sapiens	none	none	none	Hormone_recep
	34522	3e94_1	TBY	TRIBUTYLSTANNANYL	SN1	Retinoic acid receptor RXR-alpha	Homo sapiens	none	none	none	Hormone_recep
			TBY	TRIBUTYLSTANNANYL	SN1
cluster 4	25140	1s66_2	HEM	PROTOPORPHYRIN IX CONTAINING FE	FE	Oxygen sensor protein DosP	Escherichia coli	none	3.30.450.20	d.110.3.2	PAS_9,PAS,PAS_3
	31535	2owj_1	HEM	PROTOPORPHYRIN IX CONTAINING FE	FE	Sensor protein fixL	Bradyrhizobium japonicum	none	3.30.450.20	d.110.3.2	PAS,PAS_9
cluster 5	24923	2y3q_1	HEM	PROTOPORPHYRIN IX CONTAINING FE	FE	Bacterioferritin	Escherichia coli	none	1.20.1260.10	none	Ferritin
	23771	1jgc_2	HEM	PROTOPORPHYRIN IX CONTAINING FE	FE	Bacterioferritin	Rhodobacter capsulatus	none	1.20.1260.10	a.25.1.1	Ferritin
	30501	2j7a_28	HEM	PROTOPORPHYRIN IX CONTAINING FE	FE	CYTOCHROME C QUINOL DEHYDROGENASE NRFH	Desulfovibrio vulgaris str. Hildenborough	none	1.10.3820.10	none	Cytochrom_NNT,Cytochrome_C554
cluster 6	22560	2cn4_1	HEM	PROTOPORPHYRIN IX CONTAINING FE	FE	Hemophore HasA	Serratia marcescens	none	none	d.35.1.1	HasA
	22559	2cn4_2	HEM	PROTOPORPHYRIN IX CONTAINING FE	FE	Hemophore HasA	Serratia marcescens	none	none	d.35.1.1	HasA
	22540	4jet_1	HEM	PROTOPORPHYRIN IX CONTAINING FE	FE	protein	Yersinia pestis	none	none	none	HasA
cluster 7	42621	1d7c_4	HEM	PROTOPORPHYRIN IX CONTAINING FE	FE	Cellobiose dehydrogenase	Phanerochaete chrysosporium	1.1.3.25	2.60.40.1210	b.1.9.1	none
			CD	CADMIUM ION	CD
	42620	1d7b_1	HEM	PROTOPORPHYRIN IX CONTAINING FE	FE	Cellobiose dehydrogenase	Phanerochaete chrysosporium	1.1.3.25	2.60.40.1210	b.1.9.1	none
			CD	CADMIUM ION	CD
cluster 8	28030	1euo_1	HEM	PROTOPORPHYRIN IX CONTAINING FE	FE	Nitrophorin-2	Rhodnius prolixus	none	2.40.128.20	b.60.1.1	Nitrophorin,Triabin
	28030	1ml7_1	HEV	5,8-DIMETHYL-1,2,3,4-TETRAVINYLPORPHINE-6,7-DIPROPIONIC ACID FERROUS COMPLEX	FE	Nitrophorin-4	Rhodnius prolixus	none	2.40.128.20	b.60.1.1	Nitrophorin
	28030	1u17_1	HEM	PROTOPORPHYRIN IX CONTAINING FE	FE	Nitrophorin-1	Rhodnius prolixus	none	none	none	none
cluster 9	35039	1dso_1	HEM	PROTOPORPHYRIN IX CONTAINING FE	FE	Cytochrome c peroxidase, mitochondrial	Saccharomyces cerevisiae	1.11.1.5	none	none	none
	35039	1qpa_5	HEM	PROTOPORPHYRIN IX CONTAINING FE	FE	Ligninase H2	Phanerochaete chrysosporium	1.11.1.-	1.10.420.10	a.93.1.1	peroxidase
	35059	1cpe_1	HEM	PROTOPORPHYRIN IX CONTAINING FE	FE	Cytochrome c peroxidase, mitochondrial	Saccharomyces cerevisiae	1.11.1.5	1.10.420.10	a.93.1.1	peroxidase
			K	POTASSIUM ION	K
	35039	1beq_1	HEM	PROTOPORPHYRIN IX CONTAINING FE	FE	Cytochrome c peroxidase, mitochondrial	Saccharomyces cerevisiae	1.11.1.5	1.10.420.10	a.93.1.1	peroxidase
cluster 10	24963	4k8f_3	HEM	PROTOPORPHYRIN IX CONTAINING FE	FE	protein	Rhodospirillum rubrum ATCC 11170	none	none	none	cNMP_binding
	24966	1ft9_1	HEM	PROTOPORPHYRIN IX CONTAINING FE	FE	CARBON MONOXIDE OXIDATION SYSTEM TRANSCRIPTION REGULATOR	Rhodospirillum rubrum	none	2.60.120.10	b.82.3.1	cNMP_binding
	24946	2fmy_2	HEM	PROTOPORPHYRIN IX CONTAINING FE	FE	carbon monoxide oxidation system transcription regulator CooA-1	Carboxydothermus hydrogenoformans	none	none	none	cNMP_binding
	24946	2hkx_1	HEM	PROTOPORPHYRIN IX CONTAINING FE	FE	carbon monoxide oxidation system transcription regulator CooA-1	Carboxydothermus hydrogenoformans	none	none	none	cNMP_binding
cluster 11	35679	4ens_1	HEM	PROTOPORPHYRIN IX CONTAINING FE	FE	Catalase HPII	Escherichia coli K-12	1.11.1.6	none	none	Catalase
			HDD	CIS-HEME D HYDROXYCHLORIN GAMMA-SPIROLACTONE	FE
	37635	3dy5_3	HEM	PROTOPORPHYRIN IX CONTAINING FE	FE	Allene oxide synthase-lipoxygenase protein	Plexaura homomalla	4.2.1.92	none	none	none
	39909	1u5u_1	HEM	PROTOPORPHYRIN IX CONTAINING FE	FE	Allene oxide synthase-lipoxygenase protein	Plexaura homomalla	4.2.1.92	2.40.180.10	e.5.1.2	none
	35679	4enr_1	HEM	PROTOPORPHYRIN IX CONTAINING FE	FE	Catalase HPII	Escherichia coli K-12	1.11.1.6	none	none	Catalase
cluster 12	25299	3qnr_2	HEM	PROTOPORPHYRIN IX CONTAINING FE	FE	DypB	Rhodococcus jostii RHA1	none	none	none	Dyp_perox
	42037	4g2c_1	HEM	PROTOPORPHYRIN IX CONTAINING FE	FE	DyP2	Amycolatopsis sp. ATCC 39116	1	none	none	none
cluster 13	34661	3eh5_1	HAS	HEME-AS	FE	Cytochrome c oxidase subunit 1	Thermus thermophilus HB8	1.9.3.1	1.20.210.10	none	COX1
	34662	1m57_5	CU	COPPER (II) ION	CU	Cytochrome c oxidase subunit 1	Rhodobacter sphaeroides	1.9.3.1	1.20.210.10	f.24.1.1	COX1
	34662	3om3_4	CU1	COPPER (I) ION	CU	Cytochrome c oxidase, aa3 type, subunit I	Rhodobacter sphaeroides 2.4.1	1.3.9.1	1.20.210.10	none	COX1
	34660	3abl_3	CU	COPPER (II) ION	CU	Cytochrome c oxidase subunit 1	Bos taurus	1.9.3.1	1.20.210.10	none	COX1
			HEA	HEME-A	FE
	34660	3s8f_2	CU	COPPER (II) ION	CU	Cytochrome c oxidase subunit 1	Thermus thermophilus HB8	1.9.3.1	1.20.210.10	none	COX1
			HAS	HEME-AS	FE
cluster 14	28556	2cj1_1	MN	MANGANESE (II) ION	MN	Chloroperoxidase	Leptoxyphium fumago	1.11.1.10	1.10.489.10	a.39.3.1	Peroxidase_2
			HEM	PROTOPORPHYRIN IX CONTAINING FE	FE
	28556	2cpo_1	MN	MANGANESE (II) ION	MN	Chloroperoxidase	Leptoxyphium fumago	1.11.1.10	1.10.489.10	a.39.3.1	Peroxidase_2
			HEM	PROTOPORPHYRIN IX CONTAINING FE	FE
cluster 15	36813	1jbq_5	HEM	PROTOPORPHYRIN IX CONTAINING FE	FE	Cystathionine beta-synthase	Homo sapiens	4.2.1.22	none	c.79.1.1	none
	39794	1m54_3	HEM	PROTOPORPHYRIN IX CONTAINING FE	FE	Cystathionine beta-synthase	Homo sapiens	4.2.1.22	none	c.79.1.1	none
	37314	3pc3_1	HEM	PROTOPORPHYRIN IX CONTAINING FE	FE	CG1753, isoform A	Drosophila melanogaster	4.2.1.22	none	none	none
cluster 16	33411	3or1_3	SF4	IRON/SULFUR CLUSTER	FE1	Sulfite reductase alpha	Desulfovibrio gigas	none	none	none	NIR_SIR
			SF4	IRON/SULFUR CLUSTER	FE4
			SF4	IRON/SULFUR CLUSTER	FE3
			SF4	IRON/SULFUR CLUSTER	FE2
	42324	4g39_2	SF4	IRON/SULFUR CLUSTER	FE4	Sulfite reductase [NADPH] hemoprotein beta-component	Escherichia coli K-12	1.8.1.2	none	none	none
			SRM	SIROHEME	FE
			SF4	IRON/SULFUR CLUSTER	FE2
			SF4	IRON/SULFUR CLUSTER	FE3
			SF4	IRON/SULFUR CLUSTER	FE1
	35807	7gep_1	SF4	IRON/SULFUR CLUSTER	FE1	Sulfite reductase [NADPH] hemoprotein beta-component	Escherichia coli B	1.8.1.2	3.30.413.10	d.134.1.1	none
			SF4	IRON/SULFUR CLUSTER	FE3
			SRM	SIROHEME	FE
			SF4	IRON/SULFUR CLUSTER	FE4
			SF4	IRON/SULFUR CLUSTER	FE2
	33412	3mm7_7	SF4	IRON/SULFUR CLUSTER	FE1	Sulfite reductase, dissimilatory-type subunit alpha	Archaeoglobus fulgidus	1.8.99.3	none	none	NIR_SIR
			SF4	IRON/SULFUR CLUSTER	FE3
			SF4	IRON/SULFUR CLUSTER	FE2
			SF4	IRON/SULFUR CLUSTER	FE4
			SRM	SIROHEME	FE
cluster 17	23292	3vol_1	HEM	PROTOPORPHYRIN IX CONTAINING FE	FE	Aerotaxis transducer Aer2	Pseudomonas aeruginosa PAO1	none	none	none	PAS_4
	42253	4hi4_3	HEM	PROTOPORPHYRIN IX CONTAINING FE	FE	protein	Pseudomonas aeruginosa	none	none	none	none
cluster 18	29963	3nt1_1	HEM	PROTOPORPHYRIN IX CONTAINING FE	FE	Prostaglandin-endoperoxide synthase 2	Mus musculus	1.14.99.1	1.10.640.10	none	An_peroxidase
	29955	3qh0_2	COH	PROTOPORPHYRIN IX CONTAINING CO	CO	Prostaglandin G/H synthase 2	Mus musculus	1.14.99.1	none	none	none
	29963	4hhs_1	HEM	PROTOPORPHYRIN IX CONTAINING FE	FE	Alpha-dioxygenase 1	Arabidopsis thaliana	1.14.99	none	none	An_peroxidase
	29963	1cxp_1	HEM	PROTOPORPHYRIN IX CONTAINING FE	FE	Myeloperoxidase	Homo sapiens	1.11.1.7	1.10.640.10	a.93.1.2	An_peroxidase
cluster 19	28003	2o6p_3	ZN	ZINC ION	ZN	Iron-regulated surface determinant protein C	Staphylococcus aureus subsp. aureus N315	none	none	b.1.28.1	NEAT
			HEM	PROTOPORPHYRIN IX CONTAINING FE	FE
	28001	2o6p_5	ZN	ZINC ION	ZN	Iron-regulated surface determinant protein C	Staphylococcus aureus subsp. aureus N315	none	none	b.1.28.1	NEAT
			HEM	PROTOPORPHYRIN IX CONTAINING FE	FE
cluster 20	27981	4h8q_1	HEM	PROTOPORPHYRIN IX CONTAINING FE	FE	protein	Bacillus anthracis	none	none	none	NEAT
	27981	3qzl_1	HEM	PROTOPORPHYRIN IX CONTAINING FE	FE	Iron-regulated surface determinant protein A	Staphylococcus aureus subsp. aureus N315	none	none	none	NEAT
	27981	3qzo_4	HEM	PROTOPORPHYRIN IX CONTAINING FE	FE	Iron-regulated surface determinant protein A	Staphylococcus aureus subsp. aureus N315	none	none	none	NEAT
cluster 21	34667	3ayf_1	CA	CALCIUM ION	CA	Nitric oxide reductase	Geobacillus stearothermophilus	none	none	none	COX1
			HEM	PROTOPORPHYRIN IX CONTAINING FE	FE
			ZN	ZINC ION	ZN
	25631	3o0r_1	HEM	PROTOPORPHYRIN IX CONTAINING FE	FE	Nitric oxide reductase subunit B	Pseudomonas aeruginosa PAO1	1.7.99.7	none	none	COX1,Cytochrom_C,Cytochrome_CBB3
			CA	CALCIUM ION	CA
			FE	FE (III) ION	FE
	34673	3mk7_6	HEM	PROTOPORPHYRIN IX CONTAINING FE	FE	Cytochrome c oxidase, cbb3-type, subunit N	Pseudomonas stutzeri	none	none	none	COX1,FixO,Cytochrom_C
			CA	CALCIUM ION	CA
			CU	COPPER (II) ION	CU
cluster 22	35442	2i96_1	HEM	PROTOPORPHYRIN IX CONTAINING FE	FE	Cytochrome b5	Homo sapiens	none	none	none	Cyt-b5
	35442	3mus_2	HEM	PROTOPORPHYRIN IX CONTAINING FE	FE	Cytochrome b5 type B	Rattus norvegicus	none	none	none	Cyt-b5
	35442	1lco_1	HEM	PROTOPORPHYRIN IX CONTAINING FE	FE	Cytochrome b2, mitochondrial	Saccharomyces cerevisiae	1.1.2.3	3.10.120.10	d.120.1.1	Cyt-b5
	35442	1x3x_2	HEM	PROTOPORPHYRIN IX CONTAINING FE	FE	Cytochrome b5	Ascaris suum	none	3.10.120.10	none	Cyt-b5
	35442	1sox_1	HEM	PROTOPORPHYRIN IX CONTAINING FE	FE	Sulfite oxidase	Gallus gallus	1.8.3.1	3.10.120.10	d.120.1.1	Cyt-b5
cluster 23	30185	3tor_1	HEC	HEME C	FE	Cytochrome c-552	Escherichia coli	1.7.2.2	none	none	Cytochrom_C552
			EU	EUROPIUM ION	EU
			EU	EUROPIUM ION	EU
	30120	1fs8_4	HEM	PROTOPORPHYRIN IX CONTAINING FE	FE	Cytochrome c-552	Wolinella succinogenes	none	1.20.140.10	a.138.1.3	Cytochrom_C552
			Y1	YTTRIUM ION	Y
cluster 24	30061	3uu9_4	HEC	HEME C	FE	Eight-heme nitrite reductase	Thioalkalivibrio nitratireducens	1.7.2.-	none	none	Cytochrom_C552
			CA	CALCIUM ION	CA
	30061	2rf7_9	HEC	HEME C	FE	Cytochrome c-552	Escherichia coli K-12	1.7.2.2	1.20.140.10	none	Cytochrom_C552
			CA	CALCIUM ION	CA
cluster 25	42770	2c1d_5	HEC	HEME C	FE	SOXA	Paracoccus denitrificans	none	1.10.760.10	none	none
			ZN	ZINC ION	ZN
	37984	2c1d_9	HEC	HEME C	FE	SOXA	Paracoccus denitrificans	none	1.10.760.10	none	none
			ZN	ZINC ION	ZN
			ZN	ZINC ION	ZN
cluster 26	30141	2j7a_53	HEM	PROTOPORPHYRIN IX CONTAINING FE	FE	CYTOCHROME C NITRITE REDUCTASE NRFA	Desulfovibrio vulgaris str. Hildenborough	none	none	none	Cytochrom_C552
	30135	3ttb_13	CO	COBALT (II) ION	CO	Eight-heme nitrite reductase	Thioalkalivibrio paradoxus	none	none	none	Cytochrom_C552
			HEC	HEME C	FE
	25280	1fgj_14	HEC	HEME C	FE	Hydroxylamine oxidoreductase	Nitrosomonas europaea	1.7.3.4	1.10.780.10	a.138.1.3	Multi-haem_cyto
	25230	1bvb_1	HEM	PROTOPORPHYRIN IX CONTAINING FE	FE	Cytochrome c-554	Nitrosomonas europaea	none	1.10.710.10	a.138.1.3	Cytochrome_C554
cluster 27	33219	1dwl_1	HEC	HEME C	FE	Cytochrome c-553	Desulfovibrio vulgaris str. Hildenborough	none	none	i.4.1.1	Cytochrom_C,Cytochrome_CBB3
	33219	1e08_6	HEM	PROTOPORPHYRIN IX CONTAINING FE	FE	Cytochrome c-553	Desulfovibrio vulgaris str. Hildenborough	none	none	i.4.1.1	Cytochrom_C,Cytochrome_CBB3
	33219	1dvh_1	HEM	PROTOPORPHYRIN IX CONTAINING FE	FE	Cytochrome c-553	Desulfovibrio vulgaris	none	1.10.760.10	a.3.1.1	Cytochrom_C,Cytochrome_CBB3
cluster 28	30500	2j7a_40	HEM	PROTOPORPHYRIN IX CONTAINING FE	FE	CYTOCHROME C QUINOL DEHYDROGENASE NRFH	Desulfovibrio vulgaris str. Hildenborough	none	1.10.3820.10	none	Cytochrom_NNT,Cytochrome_C554
	36435	1izl_13	HEM	PROTOPORPHYRIN IX CONTAINING FE	FE	Cytochrome b559 subunit alpha	Thermosynechococcus elongatus BP-1	none	none	none	none
cluster 29	28206	1cpq_1	HEM	PROTOPORPHYRIN IX CONTAINING FE	FE	Cytochrome c'	Rhodobacter capsulatus	none	1.20.120.10	a.24.3.2	Cytochrom_C_2
	37673	3pmq_2	HEC	HEME C	FE	Decaheme cytochrome c MtrF	Shewanella oneidensis MR-1	none	none	none	none
	24363	3tom_1	HEM	PROTOPORPHYRIN IX CONTAINING FE	FE	Soluble cytochrome b562	Escherichia coli	none	none	none	Cytochrom_B562,Cytochrom_C_2
	28206	1nbb_1	HEM	PROTOPORPHYRIN IX CONTAINING FE	FE	Cytochrome c'	Rhodobacter capsulatus	none	1.20.120.10	a.24.3.2	Cytochrom_C_2
	25287	1fgj_1	HEM	PROTOPORPHYRIN IX CONTAINING FE	FE	Hydroxylamine oxidoreductase	Nitrosomonas europaea	1.7.3.4	1.10.780.10	a.138.1.3	Multi-haem_cyto
	28206	3zqv_1	HEC	HEME C	FE	Cytochrome c'	Achromobacter xylosoxidans	none	none	none	Cytochrom_C_2
	39532	2je2_1	HEC	HEME C	FE	CYTOCHROME P460	Nitrosomonas europaea	none	none	none	none
cluster 30	41698	3ucp_4	HEC	HEME C	FE	UndA	Shewanella sp. HRCR_06	none	none	none	none
	25227	3ucp_6	HEC	HEME C	FE	UndA	Shewanella sp. HRCR_06	none	none	none	Cytochrome_C554
	41703	3ucp_11	HEC	HEME C	FE	UndA	Shewanella sp. HRCR_06	none	none	none	none
	37672	3pmq_1	HEC	HEME C	FE	Decaheme cytochrome c MtrF	Shewanella oneidensis MR-1	none	none	none	none
	25285	3pmq_10	HEC	HEME C	FE	Decaheme cytochrome c MtrF	Shewanella oneidensis MR-1	none	none	none	Multi-haem_cyto
cluster 31	27957	1ofy_1	HEC	HEME C	FE	Nine-heme cytochrome c	Desulfovibrio desulfuricans	none	3.90.10.10	a.138.1.1	Cytochrom_CIII
	27861	2ldo_3	HEM	PROTOPORPHYRIN IX CONTAINING FE	FE	PpcA	Geobacter sulfurreducens	none	none	none	none
	27861	2z47_2	HEM	PROTOPORPHYRIN IX CONTAINING FE	FE	Cytochrome c3	Desulfovibrio vulgaris str. 'Miyazaki F'	none	3.90.10.10	none	Cytochrom_CIII
	27861	1gx7_8	HEC	HEME C	FE	Cytochrome c3	Desulfovibrio vulgaris str. Hildenborough	none	none	none	Cytochrom_CIII
	27894	2bq4_7	HEC	HEME C	FE	Basic cytochrome c3	Desulfovibrio africanus	none	3.90.10.10	none	Cytochrom_CIII
			CA	CALCIUM ION	CA
	27955	1z1n_6	ZN	ZINC ION	ZN	High-molecular-weight cytochrome c	Desulfovibrio gigas	none	3.90.10.10	none	Cytochrom_CIII
			HEC	HEME C	FE
cluster 32	37792	1qo8_5	HEM	PROTOPORPHYRIN IX CONTAINING FE	FE	Fumarate reductase flavoprotein subunit	Shewanella frigidimarina	1.3.99.1	1.10.1130.10	a.138.1.3	none
	40648	3b42_1	HEM	PROTOPORPHYRIN IX CONTAINING FE	FE	Methyl-accepting chemotaxis protein, putative	Geobacter sulfurreducens	none	none	none	none
	35903	1y0p_4	HEM	PROTOPORPHYRIN IX CONTAINING FE	FE	Fumarate reductase flavoprotein subunit	Shewanella frigidimarina	1.3.99.1	1.10.1130.10	a.138.1.3	none
	39585	1m1p_12	HEM	PROTOPORPHYRIN IX CONTAINING FE	FE	Small tetraheme cytochrome c	Shewanella oneidensis	none	1.10.1130.10	a.138.1.3	none
	40649	3b47_1	HEM	PROTOPORPHYRIN IX CONTAINING FE	FE	Methyl-accepting chemotaxis protein	Geobacter sulfurreducens	none	none	none	none
	43011	3b42_2	HEM	PROTOPORPHYRIN IX CONTAINING FE	FE	Methyl-accepting chemotaxis protein, putative	Geobacter sulfurreducens	none	none	none	none
cluster 33	27918	1ofy_12	HEC	HEME C	FE	Nine-heme cytochrome c	Desulfovibrio desulfuricans	none	3.90.10.10	a.138.1.1	Cytochrom_CIII
	41251	3ov0_9	HEM	PROTOPORPHYRIN IX CONTAINING FE	FE	Cytochrome c family protein	Geobacter sulfurreducens	none	none	none	none
	27840	2yyx_4	HEM	PROTOPORPHYRIN IX CONTAINING FE	FE	Cytochrome c3	Desulfovibrio vulgaris str. 'Miyazaki F'	none	3.90.10.10	none	Cytochrom_CIII
	38398	1rwj_2	HEM	PROTOPORPHYRIN IX CONTAINING FE	FE	Cytochrome c family protein	Geobacter sulfurreducens	none	3.90.10.10	a.138.1.1	none
	41248	3ov0_6	HEM	PROTOPORPHYRIN IX CONTAINING FE	FE	Cytochrome c family protein	Geobacter sulfurreducens	none	none	none	none
	41236	3oue_6	HEM	PROTOPORPHYRIN IX CONTAINING FE	FE	Cytochrome c family protein	Geobacter sulfurreducens	none	none	none	none
	27918	1h29_22	HEC	HEME C	FE	High-molecular-weight cytochrome c	Desulfovibrio vulgaris str. Hildenborough	none	3.90.10.10	a.138.1.1	Cytochrom_CIII
	27840	1gx7_5	HEC	HEME C	FE	Cytochrome c3	Desulfovibrio vulgaris str. Hildenborough	none	none	none	Cytochrom_CIII
	41235	3oue_5	HEM	PROTOPORPHYRIN IX CONTAINING FE	FE	Cytochrome c family protein	Geobacter sulfurreducens	none	none	none	none
	27840	19hc_4	HEM	PROTOPORPHYRIN IX CONTAINING FE	FE	Nine-heme cytochrome c	Desulfovibrio desulfuricans	none	3.90.10.10	a.138.1.1	Cytochrom_CIII
	27918	1hh5_3	HEC	HEME C	FE	Cytochrome c3	Desulfuromonas acetoxidans	none	3.90.10.10	a.138.1.1	none
	27918	2ldo_1	HEM	PROTOPORPHYRIN IX CONTAINING FE	FE	PpcA	Geobacter sulfurreducens	none	none	none	Cytochrom_CIII
	41250	3ov0_8	HEM	PROTOPORPHYRIN IX CONTAINING FE	FE	Cytochrome c family protein	Geobacter sulfurreducens	none	none	none	none
	32997	3ouq_4	HEM	PROTOPORPHYRIN IX CONTAINING FE	FE	Cytochrome c family protein	Geobacter sulfurreducens	none	none	none	Paired_CXXCH_1
cluster 34	25281	1fgj_10	HEM	PROTOPORPHYRIN IX CONTAINING FE	FE	Hydroxylamine oxidoreductase	Nitrosomonas europaea	1.7.3.4	1.20.850.10	a.138.1.3	Multi-haem_cyto
	25286	1fgj_13	HEM	PROTOPORPHYRIN IX CONTAINING FE	FE	Hydroxylamine oxidoreductase	Nitrosomonas europaea	1.7.3.4	1.10.780.10	a.138.1.3	Multi-haem_cyto
	25224	1sp3_5	HEM	PROTOPORPHYRIN IX CONTAINING FE	FE	cytochrome c, putative	Shewanella oneidensis MR-1	none	none	a.138.1.3	Cytochrome_C554
	30033	3s7w_9	HEC	HEME C	FE	Eight-heme nitrite reductase	Thioalkalivibrio nitratireducens	none	none	none	Cytochrom_C552
	25224	1ft6_2	HEM	PROTOPORPHYRIN IX CONTAINING FE	FE	Cytochrome c-554	Nitrosomonas europaea	none	1.10.710.10	a.138.1.3	Cytochrome_C554
	25283	1fgj_4	HEM	PROTOPORPHYRIN IX CONTAINING FE	FE	Hydroxylamine oxidoreductase	Nitrosomonas europaea	1.7.3.4	1.20.850.10	a.138.1.3	Multi-haem_cyto
cluster 35	23558	3ml1_4	HEC	HEME C	FE	Diheme cytochrome c NapB	Ralstonia eutropha H16	1.9.6.1	none	none	NapB
	42637	1h21_5	HEC	HEME C	FE	Split-Soret cytochrome c	Desulfovibrio desulfuricans	none	none	a.138.1.3	none
	39586	1m1p_15	HEM	PROTOPORPHYRIN IX CONTAINING FE	FE	Small tetraheme cytochrome c	Shewanella oneidensis	none	1.10.1130.10	a.138.1.3	none
	30157	2ot4_16	HEC	HEME C	FE	Eight-heme nitrite reductase	Thioalkalivibrio nitratireducens	none	none	none	Cytochrom_C552
	39156	2czs_2	HEM	PROTOPORPHYRIN IX CONTAINING FE	FE	cytochrome c, putative	Geobacter sulfurreducens PCA	none	none	none	none
	32998	2ozy_2	HEC	HEME C	FE	Cytochrome c-type protein NrfB	Escherichia coli K-12	none	none	none	Paired_CXXCH_1
	23561	1ogy_20	HEC	HEME C	FE	Diheme cytochrome c NapB	Rhodobacter sphaeroides	none	none	a.138.1.3	NapB
	42636	1h21_3	HEC	HEME C	FE	Split-Soret cytochrome c	Desulfovibrio desulfuricans	none	none	a.138.1.3	none
	37791	1qo8_4	HEM	PROTOPORPHYRIN IX CONTAINING FE	FE	Fumarate reductase flavoprotein subunit	Shewanella frigidimarina	1.3.99.1	1.10.1130.10	a.138.1.3	none
	39155	2czs_1	HEM	PROTOPORPHYRIN IX CONTAINING FE	FE	cytochrome c, putative	Geobacter sulfurreducens PCA	none	none	none	none
	30089	3owm_5	HEC	HEME C	FE	Eight-heme nitrite reductase	Thioalkalivibrio nitratireducens	none	none	none	Cytochrom_C552
	21208	1sp3_2	HEM	PROTOPORPHYRIN IX CONTAINING FE	FE	cytochrome c, putative	Shewanella oneidensis MR-1	none	none	a.138.1.3	Cytochrome_cB
	32996	2ozy_4	HEC	HEME C	FE	Cytochrome c-type protein NrfB	Escherichia coli K-12	none	none	none	Paired_CXXCH_1
	37190	2ozy_3	HEC	HEME C	FE	Cytochrome c-type protein NrfB	Escherichia coli K-12	none	none	none	none
	39144	1sp3_3	HEM	PROTOPORPHYRIN IX CONTAINING FE	FE	cytochrome c, putative	Shewanella oneidensis MR-1	none	none	a.138.1.3	none
	35900	1e39_1	HEC	HEME C	FE	Fumarate reductase flavoprotein subunit	Shewanella frigidimarina	1.3.99.1	1.10.1130.10	a.138.1.3	none
cluster 36	25288	3pmq_6	HEC	HEME C	FE	Decaheme cytochrome c MtrF	Shewanella oneidensis MR-1	none	none	none	Multi-haem_cyto
	27929	2e84_20	HEM	PROTOPORPHYRIN IX CONTAINING FE	FE	High-molecular-weight cytochrome c	Desulfovibrio vulgaris str. 'Miyazaki F'	none	3.90.10.10	none	Cytochrom_CIII
	41233	3oue_3	HEM	PROTOPORPHYRIN IX CONTAINING FE	FE	Cytochrome c family protein	Geobacter sulfurreducens	none	none	none	none
	25222	3ufk_4	HEC	HEME C	FE	UndA	Shewanella sp. HRCR_06	none	none	none	Cytochrome_C554
	41245	3ov0_1	HEM	PROTOPORPHYRIN IX CONTAINING FE	FE	Cytochrome c family protein	Geobacter sulfurreducens	none	none	none	none
	41232	3oue_2	HEM	PROTOPORPHYRIN IX CONTAINING FE	FE	Cytochrome c family protein	Geobacter sulfurreducens	none	none	none	none
	32986	2fwt_1	HEM	PROTOPORPHYRIN IX CONTAINING FE	FE	DHC, diheme cytochrome c	Rhodobacter sphaeroides	none	none	none	DHC
	27897	2ldo_2	HEM	PROTOPORPHYRIN IX CONTAINING FE	FE	PpcA	Geobacter sulfurreducens	none	none	none	Cytochrom_CIII
	27897	1z1n_17	HEC	HEME C	FE	High-molecular-weight cytochrome c	Desulfovibrio gigas	none	3.90.10.10	none	Cytochrom_CIII
	41701	3ufh_11	HEC	HEME C	FE	UndA	Shewanella sp. HRCR_06	none	none	none	none
	41246	3ov0_2	HEM	PROTOPORPHYRIN IX CONTAINING FE	FE	Cytochrome c family protein	Geobacter sulfurreducens	none	none	none	none
	32995	3ouq_5	HEM	PROTOPORPHYRIN IX CONTAINING FE	FE	Cytochrome c family protein	Geobacter sulfurreducens	none	none	none	Paired_CXXCH_1
	27897	19hc_12	HEM	PROTOPORPHYRIN IX CONTAINING FE	FE	Nine-heme cytochrome c	Desulfovibrio desulfuricans	none	3.90.10.10	a.138.1.1	Cytochrom_CIII
	37676	3pmq_5	HEC	HEME C	FE	Decaheme cytochrome c MtrF	Shewanella oneidensis MR-1	none	none	none	none
	37674	3pmq_4	HEC	HEME C	FE	Decaheme cytochrome c MtrF	Shewanella oneidensis MR-1	none	none	none	none
	27929	1mdv_7	HEM	PROTOPORPHYRIN IX CONTAINING FE	FE	Cytochrome c3	Desulfovibrio vulgaris str. Hildenborough	none	3.90.10.10	a.138.1.1	Cytochrom_CIII
	41702	3ucp_10	HEC	HEME C	FE	UndA	Shewanella sp. HRCR_06	none	none	none	none
	39583	1m1p_1	HEM	PROTOPORPHYRIN IX CONTAINING FE	FE	Small tetraheme cytochrome c	Shewanella oneidensis	none	1.10.1130.10	a.138.1.3	none
	37677	3pmq_8	HEC	HEME C	FE	Decaheme cytochrome c MtrF	Shewanella oneidensis MR-1	none	none	none	none
	25231	3ucp_5	HEC	HEME C	FE	UndA	Shewanella sp. HRCR_06	none	none	none	Cytochrome_C554
	27897	1hh5_1	HEC	HEME C	FE	Cytochrome c3	Desulfuromonas acetoxidans	none	3.90.10.10	a.138.1.1	none
	32994	2ozy_5	HEC	HEME C	FE	Cytochrome c-type protein NrfB	Escherichia coli K-12	none	none	none	Paired_CXXCH_1
	41253	3ov0_12	HEM	PROTOPORPHYRIN IX CONTAINING FE	FE	Cytochrome c family protein	Geobacter sulfurreducens	none	none	none	none
	38397	1rwj_1	HEM	PROTOPORPHYRIN IX CONTAINING FE	FE	Cytochrome c family protein	Geobacter sulfurreducens	none	3.90.10.10	a.138.1.1	none
cluster 37	21209	1sp3_1	HEM	PROTOPORPHYRIN IX CONTAINING FE	FE	cytochrome c, putative	Shewanella oneidensis MR-1	none	none	a.138.1.3	Cytochrome_cB
	33009	1h21_1	HEC	HEME C	FE	Split-Soret cytochrome c	Desulfovibrio desulfuricans	none	none	a.138.1.3	C_GCAxxG_C_C
	24461	3m4c_13	HEM	PROTOPORPHYRIN IX CONTAINING FE	FE	Soluble cytochrome b562	Escherichia coli	none	1.20.120.10	none	Cytochrom_B562,Cytochrom_C_2
	33008	1h21_4	HEC	HEME C	FE	Split-Soret cytochrome c	Desulfovibrio desulfuricans	none	none	a.138.1.3	C_GCAxxG_C_C
cluster 38	25219	1ft5_3	HEM	PROTOPORPHYRIN IX CONTAINING FE	FE	Cytochrome c-554	Nitrosomonas europaea	none	1.10.710.10	a.138.1.3	Cytochrome_C554
	25233	1bvb_4	HEM	PROTOPORPHYRIN IX CONTAINING FE	FE	Cytochrome c-554	Nitrosomonas europaea	none	1.10.710.10	a.138.1.3	Cytochrome_C554
	30502	2j7a_18	HEM	PROTOPORPHYRIN IX CONTAINING FE	FE	CYTOCHROME C QUINOL DEHYDROGENASE NRFH	Desulfovibrio vulgaris str. Hildenborough	none	1.10.3820.10	none	Cytochrom_NNT,Cytochrome_C554
	35901	1y0p_1	HEM	PROTOPORPHYRIN IX CONTAINING FE	FE	Fumarate reductase flavoprotein subunit	Shewanella frigidimarina	1.3.99.1	1.10.1130.10	a.138.1.3	none
	37189	2ozy_1	HEC	HEME C	FE	Cytochrome c-type protein NrfB	Escherichia coli K-12	none	none	none	none
	39145	1sp3_7	HEM	PROTOPORPHYRIN IX CONTAINING FE	FE	cytochrome c, putative	Shewanella oneidensis MR-1	none	none	a.138.1.3	none
	25290	1fgj_12	HEM	PROTOPORPHYRIN IX CONTAINING FE	FE	Hydroxylamine oxidoreductase	Nitrosomonas europaea	1.7.3.4	1.10.780.10	a.138.1.3	Multi-haem_cyto
	30035	3fo3_3	HEC	HEME C	FE	Eight-heme nitrite reductase	Thioalkalivibrio nitratireducens	none	none	none	Cytochrom_C552
	25279	1fgj_11	HEM	PROTOPORPHYRIN IX CONTAINING FE	FE	Hydroxylamine oxidoreductase	Nitrosomonas europaea	1.7.3.4	1.20.850.10	a.138.1.3	Multi-haem_cyto
	37790	1qo8_2	HEM	PROTOPORPHYRIN IX CONTAINING FE	FE	Fumarate reductase flavoprotein subunit	Shewanella frigidimarina	1.3.99.1	1.10.1130.10	a.138.1.3	none
	36539	3gm6_15	HEC	HEME C	FE	Eight-heme nitrite reductase	Thioalkalivibrio nitratireducens	none	none	none	none
	25233	1sp3_8	HEM	PROTOPORPHYRIN IX CONTAINING FE	FE	cytochrome c, putative	Shewanella oneidensis MR-1	none	none	a.138.1.3	Cytochrome_C554
	39584	1m1p_14	HEM	PROTOPORPHYRIN IX CONTAINING FE	FE	Small tetraheme cytochrome c	Shewanella oneidensis	none	1.10.1130.10	a.138.1.3	none
	25291	1fgj_3	HEM	PROTOPORPHYRIN IX CONTAINING FE	FE	Hydroxylamine oxidoreductase	Nitrosomonas europaea	1.7.3.4	1.10.780.10	a.138.1.3	Multi-haem_cyto
	30025	2ot4_8	HEC	HEME C	FE	Eight-heme nitrite reductase	Thioalkalivibrio nitratireducens	none	none	none	Cytochrom_C552
	41895	3sxq_21	HEC	HEME C	FE	Eight-heme nitrite reductase	Thioalkalivibrio paradoxus	none	none	none	none
cluster 39	27914	2cvc_5	HEM	PROTOPORPHYRIN IX CONTAINING FE	FE	High-molecular-weight cytochrome c	Desulfovibrio vulgaris	none	3.90.10.10	a.138.1.1	Cytochrom_CIII
	27846	1w7o_1	HEC	HEME C	FE	CYTOCHROME C3	Desulfomicrobium baculatum	none	3.90.10.10	a.138.1.1	Cytochrom_CIII
	27846	1gws_7	HEC	HEME C	FE	High-molecular-weight cytochrome c	Desulfovibrio vulgaris str. Hildenborough	none	3.90.10.10	a.138.1.1	Cytochrom_CIII
	27846	1gx7_7	HEC	HEME C	FE	Cytochrome c3	Desulfovibrio vulgaris str. Hildenborough	none	none	none	Cytochrom_CIII
	27846	1wr5_3	HEM	PROTOPORPHYRIN IX CONTAINING FE	FE	Cytochrome c3	Desulfovibrio vulgaris str. 'Miyazaki F'	none	3.90.10.10	a.138.1.1	Cytochrom_CIII
cluster 40	35902	1m64_2	HEM	PROTOPORPHYRIN IX CONTAINING FE	FE	Fumarate reductase flavoprotein subunit	Shewanella frigidimarina	1.3.99.1	1.10.1130.10	a.138.1.3	none
	37789	1qo8_1	HEM	PROTOPORPHYRIN IX CONTAINING FE	FE	Fumarate reductase flavoprotein subunit	Shewanella frigidimarina	1.3.99.1	1.10.1130.10	a.138.1.3	none
cluster 41	35875	1ewh_1	HEM	PROTOPORPHYRIN IX CONTAINING FE	FE	Apocytochrome f	Chlamydomonas reinhardtii	none	2.60.40.830	b.2.6.1	none
	37217	4h13_6	HEM	PROTOPORPHYRIN IX CONTAINING FE	FE	Apocytochrome f	Mastigocladus laminosus	none	none	none	none
cluster 42	25234	3ucp_3	HEC	HEME C	FE	UndA	Shewanella sp. HRCR_06	none	none	none	Cytochrome_C554
	25292	3pmq_7	HEC	HEME C	FE	Decaheme cytochrome c MtrF	Shewanella oneidensis MR-1	none	none	none	Multi-haem_cyto
cluster 43	35782	3pmq_9	HEC	HEME C	FE	Decaheme cytochrome c MtrF	Shewanella oneidensis MR-1	none	none	none	none
	41891	3sxq_13	HEC	HEME C	FE	Eight-heme nitrite reductase	Thioalkalivibrio paradoxus	none	none	none	none
	35765	2ot4_12	HEC	HEME C	FE	Eight-heme nitrite reductase	Thioalkalivibrio nitratireducens	none	none	none	none
	37679	3pmq_11	HEC	HEME C	FE	Decaheme cytochrome c MtrF	Shewanella oneidensis MR-1	none	none	none	none
cluster 44	42112	4b2n_1	HEM	PROTOPORPHYRIN IX CONTAINING FE	FE	protein	Xanthomonas sp. 35Y	none	none	none	none
	42113	4b2n_3	HEM	PROTOPORPHYRIN IX CONTAINING FE	FE	protein	Xanthomonas sp. 35Y	none	none	none	none
	35767	3pxs_4	HEC	HEME C	FE	Methylamine utilization protein MauG	Paracoccus denitrificans PD1222	1.-.-.-	none	none	none
	33211	3hq7_3	HEM	PROTOPORPHYRIN IX CONTAINING FE	FE	Cytochrome c551 peroxidase	Geobacter sulfurreducens	1.11.1.5	1.10.760.10	none	Cytochrom_C
	30267	4fa5_9	HEC	HEME C	FE	Methylamine utilization protein MauG	Paracoccus denitrificans PD1222	1	none	none	CCP_MauG
	30267	3hq9_3	HEM	PROTOPORPHYRIN IX CONTAINING FE	FE	Cytochrome c551 peroxidase	Geobacter sulfurreducens	1.11.1.5	1.10.760.10	none	CCP_MauG
cluster 45	33211	1cno_3	HEC	HEME C	FE	Cytochrome c-552	Marinobacter hydrocarbonoclasticus	none	1.10.760.10	a.3.1.1	Cytochrom_C,Cytochrome_CBB3
	36022	1fcd_1	HEM	PROTOPORPHYRIN IX CONTAINING FE	FE	Cytochrome subunit of sulfide dehydrogenase	Allochromatium vinosum	none	1.10.760.10	a.3.1.4	none
	33211	1m6z_3	HEC	HEME C	FE	Cytochrome c4	Pseudomonas stutzeri	none	1.10.760.10	a.3.1.4	Cytochrom_C
cluster 46	33231	3mk7_20	HEC	HEME C	FE	Cbb3-type cytochrome c oxidase subunit CcoP1	Pseudomonas stutzeri	none	none	none	Cytochrome_CBB3,Cytochrom_C
	33211	4ax3_12	HEM	PROTOPORPHYRIN IX CONTAINING FE	FE	protein	Ralstonia pickettii 12J	1.7.2.1	none	none	Cytochrome_CBB3,Cytochrom_C
	33211	1ynr_1	HEC	HEME C	FE	Cytochrome c-552	Hydrogenobacter thermophilus	none	1.10.760.10	a.3.1.1	Cytochrom_C,Cytochrome_CBB3
	33232	3mk7_10	HEC	HEME C	FE	Cbb3-type cytochrome c oxidase subunit CcoP1	Pseudomonas stutzeri	none	none	none	Cytochrome_CBB3,Cytochrom_C
	33211	2yev_3	HEC	HEME C	FE	Cytochrome c oxidase subunit 2	Thermus thermophilus HB8	1.9.3.1	none	none	Cytochrome_CBB3,Cytochrom_C
	35787	2bgv_1	HEC	HEME C	FE	Cytochrome c-550	Paracoccus versutus	none	1.10.760.10	none	none
	35968	1e29_1	HEC	HEME C	FE	Cytochrome c-550	Synechocystis sp.	none	1.10.760.10	a.3.1.1	none
	33211	2lir_1	HEC	HEME C	FE	Cytochrome c iso-1	Saccharomyces cerevisiae S288c	none	none	none	Cytochrom_C,Cytochrome_CBB3
	33228	3vym_1	HEC	HEME C	FE	Cytochrome c-552	Hydrogenobacter thermophilus TK-6	none	none	none	Cytochrom_C,Cytochrome_CBB3
	35863	1c2n_1	HEC	HEME C	FE	Cytochrome c2	Rhodobacter capsulatus SB 1003	none	1.10.760.10	a.3.1.1	none
	33211	2c1d_13	HEC	HEME C	FE	SOXX	Paracoccus pantotrophus	none	1.10.760.10	none	Cytochrom_C,Cytochrome_CBB3
	33211	2xts_5	HEC	HEME C	FE	CYTOCHROME	Paracoccus pantotrophus	none	none	none	Cytochrome_CBB3
	33211	2mta_1	HEM	PROTOPORPHYRIN IX CONTAINING FE	FE	Cytochrome c-L	Paracoccus denitrificans	none	1.10.760.10	a.3.1.1	Cytochrome_CBB3,Cytochrom_C
	33211	1izl_74	HEM	PROTOPORPHYRIN IX CONTAINING FE	FE	Cytochrome c-550	Thermosynechococcus vulcanus	none	1.10.760.10	i.5.1.1	Cytochrom_C
	21725	3mk7_11	HEC	HEME C	FE	Cytochrome c oxidase, cbb3-type, subunit O	Pseudomonas stutzeri	none	none	none	FixO,Cytochrom_C
	33211	1yiq_1	HEM	PROTOPORPHYRIN IX CONTAINING FE	FE	Quinohemoprotein alcohol dehydrogenase	Pseudomonas putida	1.1.99.-	none	none	Cytochrome_CBB3
	33211	1kib_1	HEM	PROTOPORPHYRIN IX CONTAINING FE	FE	Cytochrome c6	Arthrospira maxima	none	1.10.760.10	a.3.1.1	Cytochrome_CBB3,Cytochrom_C
	33211	1cc5_1	HEM	PROTOPORPHYRIN IX CONTAINING FE	FE	Cytochrome c5	Azotobacter vinelandii	none	1.10.760.10	a.3.1.1	Cytochrome_CBB3
	35864	2cxb_1	HEM	PROTOPORPHYRIN IX CONTAINING FE	FE	Cytochrome c2	Rhodobacter sphaeroides	none	1.10.760.10	a.3.1.1	none
	28882	1sqx_3	HEM	PROTOPORPHYRIN IX CONTAINING FE	FE	Cytochrome c1, heme protein, mitochondrial	Bos taurus	none	1.10.760.10	a.3.1.3	Cytochrom_C1
	33211	1hj3_1	HEC	HEME C	FE	Nitrite reductase	Paracoccus pantotrophus	none	1.10.760.10	a.3.1.2	Cytochrome_CBB3,Cytochrom_C
	33211	2frc_1	HEC	HEME C	FE	Cytochrome c	Equus caballus	none	1.10.760.10	a.3.1.1	Cytochrom_C,Cytochrome_CBB3
	33211	1hj3_2	HEC	HEME C	FE	Nitrite reductase	Paracoccus pantotrophus	none	1.10.760.10	a.3.1.2	Cytochrome_CBB3
	33222	1hzv_1	HEC	HEME C	FE	Nitrite reductase	Pseudomonas aeruginosa	1.9.3.2	1.10.760.10	a.3.1.2	Cytochrome_CBB3
	33211	2pcc_3	HEM	PROTOPORPHYRIN IX CONTAINING FE	FE	Cytochrome c iso-1	Saccharomyces cerevisiae	none	1.10.760.10	a.3.1.1	Cytochrom_C,Cytochrome_CBB3
	33211	1lc1_1	HEC	HEME C	FE	Cytochrome c	Equus caballus	none	1.10.760.10	a.3.1.1	Cytochrom_C,Cytochrome_CBB3
	33211	1b7v_1	HEM	PROTOPORPHYRIN IX CONTAINING FE	FE	Cytochrome c-553	Sporosarcina pasteurii	none	1.10.760.10	a.3.1.1	Cytochrome_CBB3,Cytochrom_C
cluster 47	29167	1h9x_3	DHE	HEME D	FE	Nitrite reductase	Paracoccus pantotrophus	none	2.140.10.20	b.70.2.1	Cytochrom_D1
	29167	1aof_2	DHE	HEME D	FE	Nitrite reductase	Paracoccus pantotrophus	none	2.140.10.20	b.70.2.1	Cytochrom_D1
cluster 48	24398	1e8e_1	HEC	HEME C	FE	Cytochrome c''	Methylophilus methylotrophus	none	1.10.760.10	a.3.1.1	DUF1924
	24398	1dw2_3	HEM	PROTOPORPHYRIN IX CONTAINING FE	FE	Cytochrome c-type protein SHP	Rhodobacter sphaeroides	none	1.10.760.10	a.3.1.1	DUF1924
cluster 49	29420	2x5v_5	HEM	PROTOPORPHYRIN IX CONTAINING FE	FE	Photosynthetic reaction center cytochrome c subunit	Blastochloris viridis	none	1.10.468.10	none	CytoC_RC
	36154	1h32_2	HEC	HEME C	FE	Diheme cytochrome c	Rhodovulum sulfidophilum	none	1.10.760.10	a.3.1.8	none
	36155	2oz1_11	HEC	HEME C	FE	Diheme cytochrome c	Rhodovulum sulfidophilum	none	1.10.760.10	a.3.1.8	none
	29432	2prc_8	HEM	PROTOPORPHYRIN IX CONTAINING FE	FE	Photosynthetic reaction center cytochrome c subunit	Blastochloris viridis	none	1.10.468.10	a.138.1.2	CytoC_RC
	40612	3oa8_2	HEC	HEME C	FE	SoxA	Starkeya novella	none	none	none	none
	29424	2x5v_9	HEM	PROTOPORPHYRIN IX CONTAINING FE	FE	Photosynthetic reaction center cytochrome c subunit	Blastochloris viridis	none	1.10.468.10	none	CytoC_RC
	29436	2wjm_7	HEM	PROTOPORPHYRIN IX CONTAINING FE	FE	Photosynthetic reaction center cytochrome c subunit	Blastochloris viridis	none	1.10.468.10	none	CytoC_RC
cluster 50	28880	2blf_2	HEC	HEME C	FE	SULFITE\:CYTOCHROME C OXIDOREDUCTASE SUBUNIT B	Starkeya novella	none	none	none	Cytochrom_C1
	24441	1pby_1	HEM	PROTOPORPHYRIN IX CONTAINING FE	FE	quinohemoprotein amine dehydrogenase 60 kDa subunit	Paracoccus denitrificans	1.4.99.3	none	a.3.1.7	Dehyd-heme_bind
	37451	1jmx_1	HEC	HEME C	FE	Amine Dehydrogenase	Pseudomonas putida	none	none	a.3.1.7	none
	36838	1jju_3	HEM	PROTOPORPHYRIN IX CONTAINING FE	FE	quinohemoprotein amine dehydrogenase 60 kDa subunit	Paracoccus denitrificans	none	none	a.3.1.7	none
	33139	3a9f_1	HEC	HEME C	FE	Cytochrome c	Chlorobaculum tepidum	none	none	none	Cytochrome-c551
cluster 51	41249	3ov0_7	HEM	PROTOPORPHYRIN IX CONTAINING FE	FE	Cytochrome c family protein	Geobacter sulfurreducens	none	none	none	none
	41252	3ov0_11	HEM	PROTOPORPHYRIN IX CONTAINING FE	FE	Cytochrome c family protein	Geobacter sulfurreducens	none	none	none	none
	41231	3oue_1	HEM	PROTOPORPHYRIN IX CONTAINING FE	FE	Cytochrome c family protein	Geobacter sulfurreducens	none	none	none	none
	38399	1rwj_3	HEM	PROTOPORPHYRIN IX CONTAINING FE	FE	Cytochrome c family protein	Geobacter sulfurreducens	none	3.90.10.10	a.138.1.1	none
	32999	3ouq_2	HEM	PROTOPORPHYRIN IX CONTAINING FE	FE	Cytochrome c family protein	Geobacter sulfurreducens	none	none	none	Paired_CXXCH_1
	27861	3ouq_3	HEM	PROTOPORPHYRIN IX CONTAINING FE	FE	Cytochrome c family protein	Geobacter sulfurreducens	none	none	none	Cytochrom_CIII
	41247	3ov0_5	HEM	PROTOPORPHYRIN IX CONTAINING FE	FE	Cytochrome c family protein	Geobacter sulfurreducens	none	none	none	none
	41234	3oue_4	HEM	PROTOPORPHYRIN IX CONTAINING FE	FE	Cytochrome c family protein	Geobacter sulfurreducens	none	none	none	none
cluster 52	24085	2nwb_1	HEM	PROTOPORPHYRIN IX CONTAINING FE	FE	hypothetical protein SO4414	Shewanella oneidensis MR-1	none	none	none	DUF1864
	24085	2x66_1	HEM	PROTOPORPHYRIN IX CONTAINING FE	FE	PRNB	Pseudomonas fluorescens	none	none	none	DUF1864
	26780	2d0u_1	HEM	PROTOPORPHYRIN IX CONTAINING FE	FE	Indoleamine 2,3-dioxygenase 1	Homo sapiens	1.13.11.42	none	a.266.1.2	IDO
	30544	3bk9_7	HEM	PROTOPORPHYRIN IX CONTAINING FE	FE	Tryptophan 2,3-dioxygenase	Xanthomonas campestris pv. campestris	1.13.11.11	none	none	Trp_dioxygenase
	30544	2nox_5	HEM	PROTOPORPHYRIN IX CONTAINING FE	FE	Tryptophan 2,3-dioxygenase	Cupriavidus metallidurans	1.13.11.11	none	none	Trp_dioxygenase
cluster 53	26694	2o0g_1	HEM	PROTOPORPHYRIN IX CONTAINING FE	FE	Alr2278 protein	Nostoc sp. PCC 7120	none	none	none	HNOB
	26694	1xbn_1	HEM	PROTOPORPHYRIN IX CONTAINING FE	FE	Methyl-accepting chemotaxis protein	Thermoanaerobacter tengcongensis MB4	none	3.90.1520.10	d.278.1.1	HNOB
	26694	1u56_1	HEM	PROTOPORPHYRIN IX CONTAINING FE	FE	Methyl-accepting chemotaxis protein	Caldanaerobacter subterraneus subsp. tengcongensis	none	3.90.1520.10	d.278.1.1	HNOB
	26694	2kii_1	HEM	PROTOPORPHYRIN IX CONTAINING FE	FE	Putative uncharacterized protein	Shewanella oneidensis	none	none	none	HNOB
cluster 54	23123	1ngk_6	HEM	PROTOPORPHYRIN IX CONTAINING FE	FE	Group 2 truncated hemoglobin glbO	Mycobacterium tuberculosis	none	1.10.490.10	a.1.1.1	Bac_globin
	23123	2ig3_1	HEM	PROTOPORPHYRIN IX CONTAINING FE	FE	Group 3 truncated hemoglobin ctb	Campylobacter jejuni	none	none	none	Bac_globin
	23123	2hz2_3	HEM	PROTOPORPHYRIN IX CONTAINING FE	FE	Group 1 truncated hemoglobin glbN	Synechocystis sp. PCC 6803	none	1.10.490.10	none	Bac_globin
	33458	3arj_1	HEM	PROTOPORPHYRIN IX CONTAINING FE	FE	Hemoglobin V	Tokunagayusurika akamusi	none	none	none	Globin
	23123	1idr_1	HEM	PROTOPORPHYRIN IX CONTAINING FE	FE	Group 1 truncated hemoglobin glbN	Mycobacterium tuberculosis	none	1.10.490.10	a.1.1.1	Bac_globin
cluster 55	33458	3lb1_2	HEM	PROTOPORPHYRIN IX CONTAINING FE	FE	Dehaloperoxidase A	Amphitrite ornata	none	1.10.490.10	none	none
	33458	1rq4_3	HEM	PROTOPORPHYRIN IX CONTAINING FE	FE	Hemoglobin subunit alpha	Homo sapiens	none	none	none	none
	33456	1fn3_4	HNI	PROTOPORPHYRIN IX CONTAINING NI(II)	NI	Hemoglobin subunit beta	Homo sapiens	none	none	none	none
cluster 56	37219	4h0l_7	HEM	PROTOPORPHYRIN IX CONTAINING FE	FE	Cytochrome b6	Mastigocladus laminosus	none	none	none	none
	42940	2e76_4	HEM	PROTOPORPHYRIN IX CONTAINING FE	FE	Cytochrome b6-f complex subunit 4	Mastigocladus laminosus	none	none	none	none
cluster 57	33458	2zfo_3	HEM	PROTOPORPHYRIN IX CONTAINING FE	FE	Extracellular giant hemoglobin major globin subunit A1	Oligobrachia mashikoi	none	none	none	Globin
	33458	1mgn_1	HEM	PROTOPORPHYRIN IX CONTAINING FE	FE	Myoglobin	Physeter catodon	none	1.10.490.10	a.1.1.2	Globin
	33458	1x46_1	HEM	PROTOPORPHYRIN IX CONTAINING FE	FE	hemoglobin component VII	Tokunagayusurika akamusi	none	1.10.490.10	none	Globin
	33458	2hbg_1	HEM	PROTOPORPHYRIN IX CONTAINING FE	FE	Globin, major monomeric component	Glycera dibranchiata	none	1.10.490.10	a.1.1.2	Globin
	33481	3vm9_1	HEM	PROTOPORPHYRIN IX CONTAINING FE	FE	Myoglobin	Equus caballus	none	none	none	Globin
	33458	1q1f_1	HEM	PROTOPORPHYRIN IX CONTAINING FE	FE	Neuroglobin	Mus musculus	none	1.10.490.10	a.1.1.2	Globin
			HEM	PROTOPORPHYRIN IX CONTAINING FE	FE
	33458	3onz_1	HEM	PROTOPORPHYRIN IX CONTAINING FE	FE	Hemoglobin subunit beta	Homo sapiens	none	none	none	Globin
			HEM	PROTOPORPHYRIN IX CONTAINING FE	FE
	33458	2wth_1	HEM	PROTOPORPHYRIN IX CONTAINING FE	FE	Globin-like protein	Caenorhabditis elegans	none	1.10.490.10	none	Globin
	33458	1ch5_1	HEM	PROTOPORPHYRIN IX CONTAINING FE	FE	Myoglobin	Physeter catodon	none	1.10.490.10	a.1.1.2	Globin
	33458	2vhb_1	HEM	PROTOPORPHYRIN IX CONTAINING FE	FE	Bacterial hemoglobin	Vitreoscilla stercoraria	none	1.10.490.10	a.1.1.2	Globin
	33458	3ag0_1	HEM	PROTOPORPHYRIN IX CONTAINING FE	FE	Cytoglobin	Homo sapiens	none	1.10.490.10	none	Globin
	33458	4f68_1	HEM	PROTOPORPHYRIN IX CONTAINING FE	FE	Neural hemoglobin	Cerebratulus lacteus	none	none	none	Globin
	33458	2ri4_1	HEM	PROTOPORPHYRIN IX CONTAINING FE	FE	Hemoglobin subunit beta-A	Capra hircus	none	1.10.490.10	none	Globin
	33458	1jp6_1	HEM	PROTOPORPHYRIN IX CONTAINING FE	FE	Myoglobin	Physeter catodon	none	1.10.490.10	a.1.1.2	Globin
	33458	2zs0_1	HEM	PROTOPORPHYRIN IX CONTAINING FE	FE	Extracellular giant hemoglobin major globin subunit B1	Oligobrachia mashikoi	none	none	none	Globin
	33458	1hlb_1	HEM	PROTOPORPHYRIN IX CONTAINING FE	FE	Globin C, coelomic	Caudina arenicola	none	1.10.490.10	a.1.1.2	Globin
	33458	3s48_2	HEM	PROTOPORPHYRIN IX CONTAINING FE	FE	Hemoglobin subunit alpha	Homo sapiens	none	none	none	Globin
	33458	3ia3_1	HEM	PROTOPORPHYRIN IX CONTAINING FE	FE	Hemoglobin subunit alpha	Homo sapiens	none	1.10.490.10	none	Globin
	33458	2gdm_1	HEM	PROTOPORPHYRIN IX CONTAINING FE	FE	Leghemoglobin-2	Lupinus luteus	none	1.10.490.10	a.1.1.2	Globin
	39842	1tu9_1	HEM	PROTOPORPHYRIN IX CONTAINING FE	FE	hypothetical protein PA3967	Pseudomonas aeruginosa PAO1	none	1.10.490.10	a.1.1.2	none
	33458	1duo_1	HEM	PROTOPORPHYRIN IX CONTAINING FE	FE	Myoglobin	Physeter catodon	none	none	none	none
	33458	1dm1_1	HEM	PROTOPORPHYRIN IX CONTAINING FE	FE	Globin	Aplysia limacina	none	1.10.490.10	a.1.1.2	Globin
	40697	1or4_2	HEM	PROTOPORPHYRIN IX CONTAINING FE	FE	Heme-based aerotactic transducer hemAT	Bacillus subtilis	none	1.10.490.10	a.1.1.2	none
cluster 58	23728	1y4z_7	HEM	PROTOPORPHYRIN IX CONTAINING FE	FE	Respiratory nitrate reductase 1 gamma chain	Escherichia coli	1.7.99.4	1.20.950.20	f.21.3.1	Nitrate_red_gam
	25577	2qjk_19	HEM	PROTOPORPHYRIN IX CONTAINING FE	FE	Cytochrome b	Rhodobacter sphaeroides	none	1.20.810.10	none	Cytochrom_B_N_2,Cytochrom_B_N
	25480	4gd3_14	HEM	PROTOPORPHYRIN IX CONTAINING FE	FE	Probable Ni/Fe-hydrogenase 1 B-type cytochrome subunit	Escherichia coli K-12	none	none	none	Cytochrom_B_N,Ni_hydr_CYTB
	22546	2bs2_8	HEM	PROTOPORPHYRIN IX CONTAINING FE	FE	Fumarate reductase cytochrome b subunit	Wolinella succinogenes	1.3.99.1	1.20.950.10	f.21.2.1	Sdh_cyt
	22571	2wdv_13	HEM	PROTOPORPHYRIN IX CONTAINING FE	FE	Succinate dehydrogenase hydrophobic membrane anchor subunit	Escherichia coli	1.3.5.1	1.20.1300.10	none	Sdh_cyt
	26425	3l74_4	HEM	PROTOPORPHYRIN IX CONTAINING FE	FE	Cytochrome b	Gallus gallus	1.10.2.2	1.20.810.10	none	Cytochrom_B_N_2,Cytochrom_B_N
	22622	3aef_3	HEM	PROTOPORPHYRIN IX CONTAINING FE	FE	Succinate dehydrogenase cytochrome b560 subunit, mitochondrial	Sus scrofa	none	1.20.1300.10	none	CybS,Sdh_cyt
cluster 59	35041	3fmu_1	ZN	ZINC ION	ZN	Versatile peroxidase VPL2	Pleurotus eryngii	1.11.1.16	none	none	peroxidase
			HEM	PROTOPORPHYRIN IX CONTAINING FE	FE
			ZN	ZINC ION	ZN
			ZN	ZINC ION	ZN
			FE	FE (III) ION	FE
	24733	2g5g_1	HEM	PROTOPORPHYRIN IX CONTAINING FE	FE	putative lipoprotein	Campylobacter jejuni subsp. jejuni NCTC 11168 = ATCC 700819	none	none	c.150.1.1	DUF399
cluster 60	33480	1nz5_1	HEM	PROTOPORPHYRIN IX CONTAINING FE	FE	Myoglobin	Equus caballus	none	1.10.490.10	a.1.1.2	Globin
			MN	MANGANESE (II) ION	MN
	24344	3c63_2	HEM	PROTOPORPHYRIN IX CONTAINING FE	FE	Soluble cytochrome b562	Escherichia coli	none	1.20.120.10	none	Cytochrom_B562,Cytochrom_C_2
			CA	CALCIUM ION	CA
cluster 61	34663	2eim_13	HEA	HEME-A	FE	Cytochrome c oxidase subunit 1	Bos taurus	1.9.3.1	1.20.210.10	f.24.1.1	COX1
	41674	3vp5_1	HEM	PROTOPORPHYRIN IX CONTAINING FE	FE	Transcriptional regulator	Lactococcus lactis subsp. lactis Il1403	none	none	none	none
cluster 62	22083	2xvx_1	HEM	PROTOPORPHYRIN IX CONTAINING FE	FE	Sirohydrochlorin cobaltochelatase CbiKP	Desulfovibrio vulgaris str. Hildenborough	4.99.1.3	3.40.50.1400	none	CbiK
	33467	3mvc_2	HEM	PROTOPORPHYRIN IX CONTAINING FE	FE	Globin protein 6	Caenorhabditis elegans	none	none	none	Globin
	40023	2w31_1	HEM	PROTOPORPHYRIN IX CONTAINING FE	FE	GLOBIN	Geobacter sulfurreducens	none	none	none	none
	22556	2bs2_1	HEM	PROTOPORPHYRIN IX CONTAINING FE	FE	Fumarate reductase cytochrome b subunit	Wolinella succinogenes	1.3.99.1	1.20.950.10	f.21.2.1	Sdh_cyt
cluster 63	30029	3a0b_66	HEM	PROTOPORPHYRIN IX CONTAINING FE	FE	Cytochrome b559 subunit alpha	Thermosynechococcus vulcanus	none	1.20.5.860	none	Cytochrom_B559
	30024	3kzi_42	HEM	PROTOPORPHYRIN IX CONTAINING FE	FE	Cytochrome b559 subunit alpha	Thermosynechococcus elongatus BP-1	none	1.20.5.860	none	Cytochrom_B559
cluster 64	28030	1u18_1	HEM	PROTOPORPHYRIN IX CONTAINING FE	FE	Nitrophorin-1	Rhodnius prolixus	none	none	none	none
cluster 65	37609	2pbj_1	HEM	PROTOPORPHYRIN IX CONTAINING FE	FE	Prostaglandin E synthase 2	Macaca fascicularis	5.3.99.3	none	none	none
cluster 66	39719	3gas_6	HEM	PROTOPORPHYRIN IX CONTAINING FE	FE	heme oxygenase	Helicobacter pylori NCTC 11639	1.14.99.3	none	none	none
cluster 67	28875	3hcn_1	HEM	PROTOPORPHYRIN IX CONTAINING FE	FE	Ferrochelatase, mitochondrial	Homo sapiens	4.99.1.1	none	none	none
cluster 68	24191	3lgn_3	HEM	PROTOPORPHYRIN IX CONTAINING FE	FE	Heme-degrading monooxygenase isdI	Staphylococcus aureus subsp. aureus N315	1.14.99.3	3.30.70.900	none	ABM
cluster 69	24191	4fvc_6	HEM	PROTOPORPHYRIN IX CONTAINING FE	FE	protein	Bacillus subtilis subsp. spizizenii str. W23	none	none	none	ABM
cluster 70	24194	3hx9_1	HEM	PROTOPORPHYRIN IX CONTAINING FE	FE	Protein Rv3592	Mycobacterium tuberculosis	none	3.30.70.900	none	ABM
cluster 71	28883	1c9e_1	MP1	N-METHYLMESOPORPHYRIN CONTAINING COPPER	CU	Ferrochelatase	Bacillus subtilis	4.99.1.1	3.40.50.1400	c.92.1.1	Ferrochelatase
cluster 72	33458	2h35_4	HEC	HEME C	FE	Hemoglobin subunit alpha	Homo sapiens	none	none	none	none
cluster 73	30242	2q8q_1	HEM	PROTOPORPHYRIN IX CONTAINING FE	FE	High-affinity heme uptake system protein isdE	Staphylococcus aureus subsp. aureus N315	none	none	none	Peripla_BP_2
cluster 74	30242	2r7a_1	HEM	PROTOPORPHYRIN IX CONTAINING FE	FE	Bacterial heme binding protein	Shigella dysenteriae	none	none	none	Peripla_BP_2
cluster 75	30247	3nu1_2	HEM	PROTOPORPHYRIN IX CONTAINING FE	FE	Hemin-binding periplasmic protein	Yersinia pestis Antiqua	none	none	none	Peripla_BP_2
cluster 76	22548	1b2v_1	HEM	PROTOPORPHYRIN IX CONTAINING FE	FE	Hemophore HasA	Serratia marcescens	none	3.30.1500.10	d.35.1.1	HasA
			CA	CALCIUM ION	CA
cluster 77	37749	2hq2_1	HEM	PROTOPORPHYRIN IX CONTAINING FE	FE	Putative heme/hemoglobin transport protein	Escherichia coli O157:H7	none	none	e.62.1.1	none
cluster 78	23932	3ia8_1	HEM	PROTOPORPHYRIN IX CONTAINING FE	FE	THAP domain-containing protein 4	Homo sapiens	none	none	none	DUF1794
cluster 79	35036	1bva_1	HEM	PROTOPORPHYRIN IX CONTAINING FE	FE	Cytochrome c peroxidase, mitochondrial	Saccharomyces cerevisiae	1.11.1.5	1.10.420.10,1.10.520.10	a.93.1.1	peroxidase
			MN	MANGANESE (II) ION	MN
cluster 80	33191	2oyy_5	HEM	PROTOPORPHYRIN IX CONTAINING FE	FE	Hexameric cytochrome	Ruegeria pomeroyi	none	none	none	HTHP
cluster 81	20696	2w3g_2	HEM	PROTOPORPHYRIN IX CONTAINING FE	FE	Redox sensor histidine kinase response regulator devS	Mycobacterium tuberculosis	2.7.3.-	none	none	GAF,GAF_2,GAF_3
cluster 82	23253	3q08_22	HEM	PROTOPORPHYRIN IX CONTAINING FE	FE	Chlorite dismutase	Dechloromonas aromatica RCB	1.13.11.49	none	none	Chlor_dismutase
cluster 83	28731	1nod_1	HEM	PROTOPORPHYRIN IX CONTAINING FE	FE	Nitric oxide synthase, inducible	Mus musculus	1.14.13.39	3.90.340.10	d.174.1.1	NO_synthase
cluster 84	30024	1izl_39	HEM	PROTOPORPHYRIN IX CONTAINING FE	FE	Cytochrome b559 subunit alpha	Thermosynechococcus elongatus BP-1	none	none	none	none
cluster 85	32953	2ivf_1	HEM	PROTOPORPHYRIN IX CONTAINING FE	FE	ETHYLBENZENE DEHYDROGENASE GAMMA-SUBUNIT	Aromatoleum aromaticum EbN1	1.17.99.2	none	none	EB_dh
cluster 86	33507	1qjs_1	HEM	PROTOPORPHYRIN IX CONTAINING FE	FE	Hemopexin	Oryctolagus cuniculus	none	2.110.10.10	b.66.1.1	Hemopexin
cluster 87	33829	3r9c_1	HEM	PROTOPORPHYRIN IX CONTAINING FE	FE	Cytochrome P450 107B1	Mycobacterium smegmatis str. MC2 155	1.14	none	none	p450
			NA	SODIUM ION	NA
cluster 88	39833	3swj_1	HEM	PROTOPORPHYRIN IX CONTAINING FE	FE	Putative uncharacterized protein	Campylobacter jejuni RM1221	none	none	none	none
cluster 89	27247	3h8t_1	HEM	PROTOPORPHYRIN IX CONTAINING FE	FE	HmuY	Porphyromonas gingivalis	none	none	none	HmuY
cluster 90	35044	2icv_1	CO	COBALT (II) ION	CO	Cytochrome c peroxidase, mitochondrial	Saccharomyces cerevisiae	1.11.1.5	1.10.520.10	none	peroxidase
cluster 91	29916	1n5u_1	HEM	PROTOPORPHYRIN IX CONTAINING FE	FE	Serum albumin	Homo sapiens	none	1.10.246.10	a.126.1.1	Serum_albumin
cluster 92	36537	3owm_9	HEC	HEME C	FE	Eight-heme nitrite reductase	Thioalkalivibrio nitratireducens	none	none	none	none
			NA	SODIUM ION	NA
cluster 93	25228	3ucp_1	HEC	HEME C	FE	UndA	Shewanella sp. HRCR_06	none	none	none	Cytochrome_C554
			MG	MAGNESIUM ION	MG
cluster 94	41700	3ufh_5	HEC	HEME C	FE	UndA	Shewanella sp. HRCR_06	none	none	none	none
			CA	CALCIUM ION	CA
cluster 95	34202	1z9n_7	HEM	PROTOPORPHYRIN IX CONTAINING FE	FE	Superoxide dismutase [Cu-Zn]	Haemophilus ducreyi	1.15.1.1	2.60.40.200	none	Sod_Cu
cluster 96	27845	1gws_5	HEC	HEME C	FE	High-molecular-weight cytochrome c	Desulfovibrio vulgaris str. Hildenborough	none	3.90.10.10	a.138.1.1	Cytochrom_CIII
cluster 97	30190	2j7a_61	HEM	PROTOPORPHYRIN IX CONTAINING FE	FE	CYTOCHROME C NITRITE REDUCTASE NRFA	Desulfovibrio vulgaris str. Hildenborough	none	1.10.3820.10	none	Cytochrom_NNT,Cytochrom_C552
cluster 98	33211	2zxy_1	HEC	HEME C	FE	Cytochrome c552	Aquifex aeolicus	none	1.10.760.10	none	Cytochrom_C,Cytochrome_CBB3
cluster 99	32985	2fw5_2	HEM	PROTOPORPHYRIN IX CONTAINING FE	FE	DHC, diheme cytochrome c	Rhodobacter sphaeroides	none	none	none	DHC
cluster 100	33211	1lms_1	HEC	HEME C	FE	Cytochrome c iso-1	Saccharomyces cerevisiae	none	1.10.760.10	a.3.1.1	Cytochrom_C
cluster 101	33458	1h97_2	HEM	PROTOPORPHYRIN IX CONTAINING FE	FE	Globin-3	Paramphistomum epiclitum	none	1.10.490.10	a.1.1.2	Globin
cluster 102	20809	3zjn_1	HEM	PROTOPORPHYRIN IX CONTAINING FE	FE	protein	Methanosarcina acetivorans	none	none	none	Protoglobin
cluster 103	25479	1kqf_8	HEM	PROTOPORPHYRIN IX CONTAINING FE	FE	Formate dehydrogenase, nitrate-inducible, cytochrome b556(fdn) subunit	Escherichia coli	1.2.1.2	1.20.950.20	f.21.1.1	Cytochrom_B_N,Ni_hydr_CYTB
cluster 104	23734	3ir6_3	HEM	PROTOPORPHYRIN IX CONTAINING FE	FE	Respiratory nitrate reductase 1 gamma chain	Escherichia coli K-12	1.7.99.4	1.20.950.20	none	Nitrate_red_gam
cluster 105	26821	3a17_8	HEM	PROTOPORPHYRIN IX CONTAINING FE	FE	Aldoxime dehydratase	Rhodococcus erythropolis	4.99.1.5	none	none	Dehydratase_hem
cluster 106	33200	2q7a_1	HEM	PROTOPORPHYRIN IX CONTAINING FE	FE	Cell surface heme-binding protein	Streptococcus pyogenes	none	none	none	HemeBinding_Shp
			HEM	PROTOPORPHYRIN IX CONTAINING FE	FE
cluster 107	20976	1si6_1	HEM	PROTOPORPHYRIN IX CONTAINING FE	FE	Salivary nitrophorin	Cimex lectularius	none	3.60.10.10	d.151.1.2	Exo_endo_phos
cluster 108	25230	1sp3_4	HEM	PROTOPORPHYRIN IX CONTAINING FE	FE	cytochrome c, putative	Shewanella oneidensis MR-1	none	none	a.138.1.3	Cytochrome_C554
cluster 109	22032	3csl_1	HEM	PROTOPORPHYRIN IX CONTAINING FE	FE	HasR protein	Serratia marcescens	none	2.170.130.10	none	TonB_dep_Rec,Plug
cluster 110	35039	2as3_1	HEM	PROTOPORPHYRIN IX CONTAINING FE	FE	Cytochrome c peroxidase, mitochondrial	Saccharomyces cerevisiae	1.11.1.5	1.10.420.10	a.93.1.1	peroxidase
