# Supplementary material for: Hidden relationships between metalloproteins unveiled by structural comparison of their metal sites
Source: Sci Rep. 2015 Mar 30;5:9486. doi: 10.1038/srep09486 (PMC4377587; doi:10.1038/srep09486)
Supplement: Supplementary Information — Table S3 [file srep09486-s3.xls]

## Sheet: zinc_average_2.5_profile_full
Cluster number	EG number	MFS id	Cofactor name	Cofactor Description	Metal	Annotation	Organism	EC	CATH	SCOP	Pfam Domains
cluster 1	27998	2zwr_11	ZN	ZINC ION	ZN	Metallo-beta-lactamase superfamily protein	Thermus thermophilus HB8	none	none	none	Lactamase_B
	28002	2zwr_1	ZN	ZINC ION	ZN	Metallo-beta-lactamase superfamily protein	Thermus thermophilus HB8	none	none	none	Lactamase_B
cluster 2	23990	3ngj_2	ZN	ZINC ION	ZN	Deoxyribose-phosphate aldolase	Entamoeba histolytica	none	3.20.20.70	none	DeoC
	25928	3olb_3	ZN	ZINC ION	ZN	Polymerase	Human poliovirus 1	2.7.7.48	none	none	RdRP_1,RdRP_4
cluster 3	21170	2m65_1	ZN	ZINC ION	ZN	DNA dC->dU-editing enzyme APOBEC-3A	Homo sapiens	3.5.4	none	none	APOBEC_N
	37996	2c3a_5	ZN	ZINC ION	ZN	Envelope glycoprotein D	Human herpesvirus 1	none	2.70.230.10	none	none
cluster 4	25839	1waa_9	ZN	ZINC ION	ZN	Titin	Homo sapiens	2.7.1.-	2.60.40.10	none	I-set
	24620	2zvl_2	ZN	ZINC ION	ZN	Proliferating cell nuclear antigen	Homo sapiens	none	3.70.10.10	none	PCNA_C
cluster 5	32716	1euc_1	ZN	ZINC ION	ZN	Succinyl-CoA ligase [GDP-forming] subunit beta, mitochondrial	Sus scrofa	6.2.1.4	3.40.50.261	c.23.4.1	Ligase_CoA
	39183	2yx1_8	ZN	ZINC ION	ZN	tRNA (guanine-N(1)-)-methyltransferase Trm5b	Methanocaldococcus jannaschii	none	none	none	none
cluster 6	38191	3kya_6	ZN	ZINC ION	ZN	Putative phosphatase	Bacteroides thetaiotaomicron	none	none	none	none
	27214	2xyb_7	ZN	ZINC ION	ZN	LACCASE	Trametes cinnabarina	1.10.3.2	none	none	Cu-oxidase_2
cluster 7	30412	3nvo_4	ZN	ZINC ION	ZN	Zinc transport protein ZntB	Salmonella enterica subsp. enterica serovar Typhimurium	none	none	none	CorA
	30412	3nwi_10	ZN	ZINC ION	ZN	Zinc transport protein ZntB	Salmonella enterica subsp. enterica serovar Typhimurium	none	none	none	CorA
cluster 8	22378	1u22_1	ZN	ZINC ION	ZN	5-methyltetrahydropteroyltriglutamate--homocysteine methyltransferase	Arabidopsis thaliana	2.1.1.14	3.20.20.210	c.1.22.2	Meth_synt_2
	22378	3ppg_1	ZN	ZINC ION	ZN	5-methyltetrahydropteroyltriglutamate--homocysteine methyltransferase	Candida albicans	2.1.1.14	none	none	Meth_synt_2
cluster 9	22378	3bq5_1	ZN	ZINC ION	ZN	5-methyltetrahydropteroyltriglutamate--homocysteine methyltransferase	Thermotoga maritima	2.1.1.14	3.20.20.210	none	Meth_synt_2,Meth_synt_1
	26082	4ay7_2	ZN	ZINC ION	ZN	Methylcobalamin: Coenzyme M methyltransferase	Methanosarcina mazei	2.1.1.247	none	none	URO-D
	26082	4ay8_1	ZN	ZINC ION	ZN	Methylcobalamin: Coenzyme M methyltransferase	Methanosarcina mazei	2.1.1.247	none	none	URO-D
cluster 10	22174	3gyy_24	ZN	ZINC ION	ZN	Periplasmic substrate binding protein	Halomonas elongata	none	none	none	SBP_bac_7
	30360	3znr_1	ZN	ZINC ION	ZN	Histone deacetylase 7	Homo sapiens	3.5.1.98	none	none	Hist_deacetyl
cluster 11	37799	2pvc_5	ZN	ZINC ION	ZN	DNA (cytosine-5)-methyltransferase 3-like	Homo sapiens	none	none	none	none
	42677	2xbq_2	ZN	ZINC ION	ZN	Thioredoxin	Schistosoma mansoni	1.8.1.8	3.40.30.10	none	none
cluster 12	37722	2hjg_1	ZN	ZINC ION	ZN	GTPase Der	Bacillus subtilis	none	none	none	none
	28019	3t2j_1	ZN	ZINC ION	ZN	Thermolysin	Bacillus thermoproteolyticus	3.4.24.27	none	none	Peptidase_M4_C
cluster 13	25265	3ubf_7	ZN	ZINC ION	ZN	Neural-cadherin	Drosophila melanogaster	none	none	none	Cadherin
	26344	3g04_3	ZN	ZINC ION	ZN	HUMAN THYROID STIMULATING AUTOANTIBODY M22 LIGHT CHAIN	Homo sapiens	none	none	none	V-set,Ig_2
cluster 14	22638	1yn4_1	ZN	ZINC ION	ZN	EapH1	Staphylococcus aureus	none	none	none	MAP,Stap_Strp_tox_C
	26021	3cp0_3	ZN	ZINC ION	ZN	Membrane protein implicated in regulation of membrane protease activity	Corynebacterium glutamicum ATCC 13032	none	2.40.50.140	none	NfeD
cluster 15	30605	2gbx_13	ZN	ZINC ION	ZN	Biphenyl 2,3-Dioxygenase Beta Subunit	Sphingobium yanoikuyae	none	none	none	Ring_hydroxyl_B
	27524	1u0a_3	ZN	ZINC ION	ZN	Beta-glucanase	Paenibacillus macerans	3.2.1.73	2.60.120.200	none	Glyco_hydro_16
	34069	2p46_1	ZN	ZINC ION	ZN	Ribonuclease pancreatic	Bos taurus	3.1.27.5	3.10.130.10	d.5.1.1	RnaseA
			ZN	ZINC ION	ZN
cluster 16	25839	1waa_22	ZN	ZINC ION	ZN	Titin	Homo sapiens	2.7.1.-	2.60.40.10	none	I-set
	22557	1fr9_1	ZN	ZINC ION	ZN	Molybdopterin-guanine dinucleotide biosynthesis protein A	Escherichia coli	none	3.90.550.10	c.68.1.8	NTP_transf_3
cluster 17	26407	3u79_13	ZN	ZINC ION	ZN	Amyloidogenic immunoglobulin light chain protein AL-103 Y32F Y96F, variable domain	Homo sapiens	none	none	none	V-set
	26543	3u79_11	ZN	ZINC ION	ZN	Amyloidogenic immunoglobulin light chain protein AL-103 Y32F Y96F, variable domain	Homo sapiens	none	none	none	V-set
cluster 18	32743	2fac_3	ZN	ZINC ION	ZN	Acyl carrier protein	Escherichia coli	none	1.10.1200.10	a.28.1.1	PP-binding
			ZN	ZINC ION	ZN
	32741	2fae_5	ZN	ZINC ION	ZN	Acyl carrier protein	Escherichia coli	none	1.10.1200.10	a.28.1.1	PP-binding
cluster 19	43130	4fil_31	ZN	ZINC ION	ZN	protein	Staphylococcus aureus	none	none	none	none
	42364	4fil_17	ZN	ZINC ION	ZN	protein	Staphylococcus aureus	none	none	none	none
cluster 20	28111	2faw_1	ZN	ZINC ION	ZN	glutamine cyclotransferase	Carica papaya	none	none	none	Glu_cyclase_2
	28439	2zwr_5	ZN	ZINC ION	ZN	Metallo-beta-lactamase superfamily protein	Thermus thermophilus HB8	none	none	none	Lactamase_B
cluster 21	22131	1hzx_1	ZN	ZINC ION	ZN	Rhodopsin	Bos taurus	none	1.20.1070.10	f.13.1.2	7tm_1,7TM_GPCR_Srsx,7TM_GPCR_Srv,7TM_GPCR_Srw
	40114	2fbh_2	ZN	ZINC ION	ZN	transcriptional regulator PA3341	Pseudomonas aeruginosa	none	1.10.10.10	a.4.5.28	none
cluster 22	25759	3lkv_2	ZN	ZINC ION	ZN	uncharacterized CONSERVED DOMAIN PROTEIN	Vibrio cholerae O1 biovar El Tor str. N16961	none	3.40.50.2300	none	ABC_sub_bind,Peripla_BP_6
	31170	1r87_6	ZN	ZINC ION	ZN	Endo-1,4-beta-xylanase	Geobacillus stearothermophilus	3.2.1.8	3.20.20.80	c.1.8.3	Glyco_hydro_10
cluster 23	33213	2d0w_3	ZN	ZINC ION	ZN	cytochrome cL	Hyphomicrobium denitrificans	none	1.10.760.10	none	Cytochrome_CBB3,Cytochrom_C
	39710	1y7p_1	ZN	ZINC ION	ZN	Uncharacterized protein AF_1403	Archaeoglobus fulgidus	none	3.40.50.10550	c.23.1.7	none
cluster 24	40340	2gbx_10	ZN	ZINC ION	ZN	Biphenyl 2,3-Dioxygenase Beta Subunit	Sphingobium yanoikuyae	none	none	none	none
	21894	2hf8_5	ZN	ZINC ION	ZN	Probable hydrogenase nickel incorporation protein hypB	Methanocaldococcus jannaschii	none	none	none	cobW
			ZN	ZINC ION	ZN
cluster 25	29430	3tvf_383	ZN	ZINC ION	ZN	30S ribosomal protein S14 type Z	Thermus thermophilus HB8	none	none	none	Ribosomal_S14
	29430	3mr8_2	ZN	ZINC ION	ZN	30S ribosomal protein S14 type Z	Thermus thermophilus HB27	none	4.10.830.10	none	Ribosomal_S14
cluster 26	39494	3mpv_1	ZN	ZINC ION	ZN	Ethanolamine utilization protein EutL	Escherichia coli K-12	none	none	none	none
	34936	1ffy_8	ZN	ZINC ION	ZN	Isoleucyl-tRNA synthetase	Staphylococcus aureus	6.1.1.5	none	b.51.1.1	tRNA-synt_1
cluster 27	29633	3pw3_12	ZN	ZINC ION	ZN	Aminopeptidase C	Parabacteroides distasonis ATCC 8503	none	none	none	Peptidase_C1_2
	29628	3pw3_1	ZN	ZINC ION	ZN	Aminopeptidase C	Parabacteroides distasonis ATCC 8503	none	none	none	Peptidase_C1_2
	34621	2hh5_2	ZN	ZINC ION	ZN	Cathepsin S	Homo sapiens	3.4.22.27	3.90.70.10	d.3.1.1	Peptidase_C1
cluster 28	24603	1ud9_17	ZN	ZINC ION	ZN	DNA polymerase sliding clamp A	Sulfolobus tokodaii	none	3.70.10.10	d.131.1.2	PCNA_C
	33914	4ewq_1	ZN	ZINC ION	ZN	Mitogen-activated protein kinase 14	Homo sapiens	2.7.11.24	none	none	Pkinase,Pkinase_Tyr,Kdo
cluster 29	32024	1eub_3	ZN	ZINC ION	ZN	Collagenase 3	Homo sapiens	3.4.24.-	3.40.390.10	d.92.1.11	Peptidase_M10
	32024	1ycm_2	ZN	ZINC ION	ZN	Macrophage metalloelastase	Homo sapiens	3.4.24.65	3.40.390.10	d.92.1.11	Peptidase_M10
	32024	1mmq_4	ZN	ZINC ION	ZN	Matrilysin	Homo sapiens	3.4.24.23	3.40.390.10	d.92.1.11	Peptidase_M10
cluster 30	32024	2clt_1	ZN	ZINC ION	ZN	Interstitial collagenase	Homo sapiens	3.4.24.7	3.40.390.10	d.92.1.11	Peptidase_M10
	32024	1hov_3	ZN	ZINC ION	ZN	72 kDa type IV collagenase	Homo sapiens	3.4.24.24	3.40.390.10	d.92.1.11	Peptidase_M10
	32024	1ayk_3	ZN	ZINC ION	ZN	Interstitial collagenase	Homo sapiens	3.4.24.7	3.40.390.10	d.92.1.11	Peptidase_M10
	24852	3liz_8	ZN	ZINC ION	ZN	Aspartic protease Bla g 2	Blattella germanica	3.4.23.-	none	none	Asp
	32024	2jt5_2	ZN	ZINC ION	ZN	Stromelysin-1	Homo sapiens	3.4.24.17	3.40.390.10	d.92.1.11	Peptidase_M10
cluster 31	27818	1ynn_2	ZN	ZINC ION	ZN	DNA-directed RNA polymerase subunit beta'	Thermus aquaticus	2.7.7.6	none	e.29.1.2	RNA_pol_Rpb1_1
	23836	2jrp_2	ZN	ZINC ION	ZN	Putative cytoplasmic protein	Salmonella enterica subsp. enterica serovar Typhimurium str. LT2	none	2.10.290.10	none	DUF1407
cluster 32	21210	1u10_7	ZN	ZINC ION	ZN	Penicillin-insensitive murein endopeptidase	Escherichia coli	3.4.99.-	3.30.1380.10	d.65.1.3	Peptidase_M74
	39694	3sey_14	ZN	ZINC ION	ZN	Maltose-binding periplasmic protein	Escherichia coli K-12	none	none	none	none
cluster 33	24751	1oek_2	ZN	ZINC ION	ZN	Metal-binding protein ZinT	Escherichia coli	none	2.40.128.20	b.60.1.4	YodA
	26012	3kni_283	ZN	ZINC ION	ZN	50S ribosomal protein L31	Thermus thermophilus HB8	none	none	none	Ribosomal_L31
cluster 34	39233	3r3q_2	ZN	ZINC ION	ZN	Suppressor protein STP22 of temperature-sensitive alpha-factor receptor and arginine permease	Saccharomyces cerevisiae	none	none	none	none
	33972	2p2l_4	ZN	ZINC ION	ZN	Ras-related C3 botulinum toxin substrate 1	Homo sapiens	none	3.40.50.300	c.37.1.8	Ras,Miro,Arf
	22986	2ze7_2	ZN	ZINC ION	ZN	Isopentenyl transferase	Agrobacterium tumefaciens	2.5.1.27	none	none	IPT
cluster 35	34251	4hvl_3	ZN	ZINC ION	ZN	protein	Mycobacterium thermoresistibile ATCC 19527	none	none	none	Peptidase_S8
	30577	3hpi_5	ZN	ZINC ION	ZN	Maltose-binding periplasmic protein	Escherichia coli K-12	none	none	none	SBP_bac_1,SBP_bac_8
cluster 36	22925	2ejc_5	ZN	ZINC ION	ZN	Pantothenate synthetase	Thermotoga maritima	6.3.2.1	3.40.50.620	none	Pantoate_ligase
			ZN	ZINC ION	ZN
	43363	3rcm_1	ZN	ZINC ION	ZN	TatD family hydrolase	Pseudomonas putida KT2440	none	none	none	TatD_DNase
	30244	3li2_2	ZN	ZINC ION	ZN	Ferrichrome ABC transporter lipoprotein	Staphylococcus aureus subsp. aureus str. Newman	none	none	none	Peripla_BP_2
cluster 37	30788	1zjl_2	ZN	ZINC ION	ZN	Maltose-binding periplasmic protein	Escherichia coli	none	3.40.190.10	c.94.1.1	SBP_bac_8,SBP_bac_1,SBP_bac_6
			ZN	ZINC ION	ZN
	43630	3uct_7	ZN	ZINC ION	ZN	Calmodulin	Homo sapiens	none	none	none	efhand,EF_hand_6,EF_hand_5,EF_hand_4,EF_hand_3
	28872	2pw6_1	ZN	ZINC ION	ZN	Uncharacterized protein ygiD	Escherichia coli K-12	none	3.40.830.10	c.56.6.1	LigB
cluster 38	23167	1q74_3	ZN	ZINC ION	ZN	1D-myo-inositol 2-acetamido-2-deoxy-alpha-D-glucopyranoside deacetylase	Mycobacterium tuberculosis	none	3.40.50.10320	c.134.1.1	PIG-L
	23166	3dfm_2	ZN	ZINC ION	ZN	Teicoplanin pseudoaglycone deacetylases Orf2	Actinoplanes teichomyceticus	none	none	none	PIG-L
			ZN	ZINC ION	ZN
	34407	2psy_1	ZN	ZINC ION	ZN	Leupeptin	Homo sapiens	3.4.21.-	2.40.10.10	none	Trypsin
cluster 39	30415	3nvo_7	ZN	ZINC ION	ZN	Zinc transport protein ZntB	Salmonella enterica subsp. enterica serovar Typhimurium	none	none	none	CorA
	24844	1ibq_2	ZN	ZINC ION	ZN	Aspartic protease pep1	Aspergillus phoenicis	3.4.23.18	2.40.70.10	b.50.1.2	Asp
cluster 40	32963	2wvk_3	ZN	ZINC ION	ZN	MANNOSYL-3-PHOSPHOGLYCERATE SYNTHASE	Thermus thermophilus HB27	2.4.1.217	none	none	Osmo_MPGsynth
	34861	1mwo_1	ZN	ZINC ION	ZN	alpha amylase	Pyrococcus woesei	3.2.1.1	3.20.20.80	c.1.8.1	Alpha-amylase
cluster 41	30297	3qsv_3	ZN	ZINC ION	ZN	Mothers against decapentaplegic homolog 4	Mus musculus	none	3.90.520.10	none	MH1
	31901	4bdv_2	ZN	ZINC ION	ZN	Coagulation factor VIII	Homo sapiens	none	none	none	Cu-oxidase
	35795	1a73_5	ZN	ZINC ION	ZN	Intron-encoded endonuclease I-PpoI	Physarum polycephalum	none	3.90.75.10	d.4.1.3	none
cluster 42	29945	3nyh_2	ZN	ZINC ION	ZN	Lactoperoxidase	Bos taurus	1.11.1.7	none	none	An_peroxidase
	29945	3ogw_1	ZN	ZINC ION	ZN	Lactoperoxidase	Bos taurus	1.11.1.7	none	none	An_peroxidase
cluster 43	21952	2h1i_2	ZN	ZINC ION	ZN	Carboxylesterase	Bacillus cereus ATCC 14579	3.1.1.1	3.40.50.1820	c.69.1.14	Abhydrolase_5,Abhydrolase_2,DLH,Abhydrolase_3
			CA	CALCIUM ION	CA
	21945	2h1i_4	ZN	ZINC ION	ZN	Carboxylesterase	Bacillus cereus ATCC 14579	3.1.1.1	3.40.50.1820	c.69.1.14	Abhydrolase_5,Abhydrolase_2,DLH,Abhydrolase_3
cluster 44	32483	3o9p_2	ZN	ZINC ION	ZN	Periplasmic murein peptide-binding protein	Escherichia coli	none	3.40.190.10	none	SBP_bac_5
	21870	2eul_12	ZN	ZINC ION	ZN	Anti-cleavage anti-GreA transcription factor Gfh1	Thermus thermophilus HB8	none	none	a.2.1.1	GreA_GreB_N
cluster 45	24238	3mhx_2	ZN	ZINC ION	ZN	Putative ferrous iron transport protein A	Stenotrophomonas maltophilia K279a	none	none	none	FeoA
	24240	3mhx_1	ZN	ZINC ION	ZN	Putative ferrous iron transport protein A	Stenotrophomonas maltophilia K279a	none	none	none	FeoA
cluster 46	23158	2w0m_3	ZN	ZINC ION	ZN	SSO2452	Sulfolobus solfataricus P2	none	none	none	KaiC
	30928	3b5q_1	ZN	ZINC ION	ZN	Putative sulfatase yidJ	Bacteroides thetaiotaomicron VPI-5482	none	none	none	Sulfatase
	30253	3li2_5	ZN	ZINC ION	ZN	Ferrichrome ABC transporter lipoprotein	Staphylococcus aureus subsp. aureus str. Newman	none	none	none	Peripla_BP_2
			ZN	ZINC ION	ZN
cluster 47	30347	1pxe_1	ZN	ZINC ION	ZN	Myelin transcription factor 1-like protein	Rattus norvegicus	none	none	g.73.1.1	zf-C2HC
	30347	2cs8_1	ZN	ZINC ION	ZN	Suppression of tumorigenicity 18 protein	Homo sapiens	none	none	none	zf-C2HC
cluster 48	37446	1vpy_2	ZN	ZINC ION	ZN	PROTEIN (hypothetical protein EF0366)	Enterococcus faecalis V583	none	3.20.20.410	c.1.32.1	none
	37985	2c1g_1	ZN	ZINC ION	ZN	PEPTIDOGLYCAN GLCNAC DEACETYLASE	Streptococcus pneumoniae R6	3.5.1.33	none	c.6.2.3	none
cluster 49	39882	2vf8_1	ZN	ZINC ION	ZN	EXCINUCLEASE ABC, SUBUNIT A.	Deinococcus radiodurans	none	none	none	none
	22478	3uwx_1	ZN	ZINC ION	ZN	Excinuclease ABC, A subunit	Geobacillus sp. Y412MC52	none	none	none	ABC_tran
cluster 50	20708	1p7m_1	ZN	ZINC ION	ZN	DNA-3-methyladenine glycosylase 1	Escherichia coli	3.2.2.20	1.10.340.30	a.96.1.4	Adenine_glyco
	20708	4aia_4	ZN	ZINC ION	ZN	DNA-3-methyladenine glycosylase I	Staphylococcus aureus	3.2.2.20	none	none	Adenine_glyco
	20708	2ofk_1	ZN	ZINC ION	ZN	3-methyladenine DNA glycosylase I, constitutive	Salmonella enterica subsp. enterica serovar Typhi	none	1.10.340.30	none	Adenine_glyco
cluster 51	20983	1mkm_1	ZN	ZINC ION	ZN	IclR transcriptional regulator	Thermotoga maritima	none	3.30.450.40	d.110.2.2	IclR
	30454	3pfs_1	ZN	ZINC ION	ZN	Bromodomain and PHD finger-containing protein 3	Homo sapiens	none	none	none	PWWP
cluster 52	24714	2v0p_2	ZN	ZINC ION	ZN	Type 2A phosphatase-associated protein 42	Saccharomyces cerevisiae	none	none	none	TAP42
	27107	1hkk_2	ZN	ZINC ION	ZN	Chitotriosidase-1	Homo sapiens	3.2.1.14	3.20.20.80	c.1.8.5	Glyco_hydro_18
cluster 53	23634	1m55_5	ZN	ZINC ION	ZN	Rep protein	Adeno-associated virus - 5	none	3.40.1310.20	d.89.1.3	Rep_N
	21049	2ko0_1	ZN	ZINC ION	ZN	THAP domain-containing protein 1	Homo sapiens	none	none	none	THAP
cluster 54	30761	3iou_8	ZN	ZINC ION	ZN	Maltose-binding periplasmic protein	Escherichia coli K-12	none	none	none	SBP_bac_1,SBP_bac_8
	28714	2l80_1	ZN	ZINC ION	ZN	Ubiquitin carboxyl-terminal hydrolase 13	Homo sapiens	none	none	none	zf-UBP
cluster 55	34814	3ie9_1	ZN	ZINC ION	ZN	Amicyanin	Paracoccus denitrificans	none	2.60.40.420	none	Copper-bind,Cupredoxin_1
			CU	COPPER (II) ION	CU
	27971	2vmj_1	ZN	ZINC ION	ZN	Dissimilatory copper-containing nitrite reductase	Achromobacter xylosoxidans	none	2.60.40.420	none	Cu-oxidase_3,Cupredoxin_1,Copper-bind
	34817	1e67_4	ZN	ZINC ION	ZN	Azurin	Pseudomonas aeruginosa	none	2.60.40.420	b.6.1.1	Copper-bind
cluster 56	34817	3rym_4	ZN	ZINC ION	ZN	Amicyanin	Paracoccus denitrificans	none	none	none	Copper-bind,Cupredoxin_1
	23628	3d1t_1	ZN	ZINC ION	ZN	GTP cyclohydrolase folE2	Neisseria gonorrhoeae	3.5.4.16	3.10.270.10	none	GCHY-1
cluster 57	33104	3boc_1	ZN	ZINC ION	ZN	Cadmium-specific carbonic anhydrase	Thalassiosira weissflogii	4.2.1.1	none	c.154.1.1	CdCA1
	24092	2fgy_2	ZN	ZINC ION	ZN	carboxysome shell polypeptide	Halothiobacillus neapolitanus	4.2.1.1	none	none	CsoSCA
	32392	3e2w_6	ZN	ZINC ION	ZN	Carbonic anhydrase 2	Haemophilus influenzae	4.2.1.1	3.40.1050.10	none	Pro_CA
cluster 58	27069	2fpr_3	ZN	ZINC ION	ZN	Histidine biosynthesis bifunctional protein hisB	Escherichia coli O157:H7	3.1.3.15	none	c.108.1.19	PNK3P,Hydrolase_like
	31392	4fvb_1	ZN	ZINC ION	ZN	protein	Enterovirus A71	3.4.22.29	none	none	Pico_P2A
	31392	1z8r_1	ZN	ZINC ION	ZN	Genome polyprotein	Human coxsackievirus B4	3.4.22.29	2.40.10.10	none	Pico_P2A
	26953	3l1u_4	ZN	ZINC ION	ZN	D,D-heptose 1,7-bisphosphate phosphatase	Escherichia coli K-12	3.1.3.-	none	none	PNK3P,Hydrolase,Hydrolase_like
	27047	3l8h_2	ZN	ZINC ION	ZN	Putative haloacid dehalogenase-like hydrolase	Bordetella bronchiseptica	none	none	none	HAD_2,Hydrolase_like
	27058	3l8e_1	ZN	ZINC ION	ZN	D,D-heptose 1,7-bisphosphate phosphatase	Escherichia coli K-12	3.1.3.-	none	none	PNK3P,Hydrolase,Hydrolase_like
cluster 59	31762	3ipj_2	ZN	ZINC ION	ZN	PTS system, IIabc component	Clostridium difficile 630	none	none	none	PTS_EIIB
	24598	2v83_3	ZN	ZINC ION	ZN	V(D)J recombination-activating protein 2	Mus musculus	none	none	g.50.1.2	RAG2_PHD
cluster 60	35324	3v22_7	ZN	ZINC ION	ZN	30S ribosomal protein S4	Thermus thermophilus HB8	none	none	none	Ribosomal_S4
	33175	2bai_1	ZN	ZINC ION	ZN	Genome polyprotein	Mengo virus	none	none	g.87.1.1	VP_N-CPKC
cluster 61	30742	4feb_25	ZN	ZINC ION	ZN	Maltose-binding periplasmic protein	Homo sapiens	none	none	none	SBP_bac_1,SBP_bac_8,SBP_bac_6
	21170	2jyw_1	ZN	ZINC ION	ZN	DNA dC->dU-editing enzyme APOBEC-3G	Homo sapiens	3.5.4.-	none	none	APOBEC_N
	29509	1taf_3	ZN	ZINC ION	ZN	Transcription initiation factor TFIID subunit 9	Drosophila melanogaster	none	1.10.20.10	a.22.1.3	TAF,Histone,TFIID-31kDa,Bromo_TP
cluster 62	28937	2yre_2	ZN	ZINC ION	ZN	F-box only protein 30	Homo sapiens	none	none	none	zf-TRAF
	30080	1oah_1	ZN	ZINC ION	ZN	CYTOCHROME C NITRITE REDUCTASE	Desulfovibrio desulfuricans	1.7.2.2	1.20.140.10	a.138.1.3	Cytochrom_C552
cluster 63	29430	3oi2_52	ZN	ZINC ION	ZN	30S ribosomal protein S14 type Z	Thermus thermophilus HB8	none	4.10.830.10	none	Ribosomal_S14
	43393	2fuu_1	ZN	ZINC ION	ZN	Nucleosome-remodeling factor subunit BPTF	Homo sapiens	none	3.30.40.10	none	PHD
cluster 64	28452	1liq_1	ZN	ZINC ION	ZN	CREB-binding protein	none	none	none	k.34.1.1	zf-TAZ
	38780	1wo5_1	ZN	ZINC ION	ZN	CREB-binding protein	none	2.3.1.48	none	none	none
	38780	1wo3_1	ZN	ZINC ION	ZN	CREB-binding protein	none	2.3.1.48	none	none	none
	22523	2fbh_1	ZN	ZINC ION	ZN	transcriptional regulator PA3341	Pseudomonas aeruginosa	none	1.10.10.10	a.4.5.28	MarR_2,MarR,HTH_27,HTH_IclR
cluster 65	27947	1urj_10	ZN	ZINC ION	ZN	Major DNA-binding protein	Human herpesvirus 1	none	none	e.58.1.1	Viral_DNA_bp
	42345	4fil_1	ZN	ZINC ION	ZN	protein	Staphylococcus aureus	none	none	none	none
cluster 66	23917	2xb3_1	ZN	ZINC ION	ZN	PSBP PROTEIN	Thermosynechococcus elongatus BP-1	none	none	none	PsbP
	28578	1s5p_1	ZN	ZINC ION	ZN	NAD-dependent deacetylase	Escherichia coli	3.5.1.-	none	c.31.1.5	SIR2
cluster 67	26668	1wm9_3	ZN	ZINC ION	ZN	GTP cyclohydrolase 1	Thermus thermophilus HB8	3.5.4.16	3.30.1130.10	d.96.1.1	GTP_cyclohydroI
	24276	4hki_1	ZN	ZINC ION	ZN	Tankyrase-2	Homo sapiens	2.4.2.30	none	none	PARP
cluster 68	34537	1hcp_1	ZN	ZINC ION	ZN	Estrogen receptor	Homo sapiens	none	3.30.50.10	g.39.1.2	zf-C4
	43393	1fp0_2	ZN	ZINC ION	ZN	Transcription intermediary factor 1-beta	Homo sapiens	none	3.30.40.10	g.50.1.2	PHD
	43387	1mm3_1	ZN	ZINC ION	ZN	Chromodomain-helicase-DNA-binding protein 4	Homo sapiens	none	3.30.40.10	g.50.1.2	PHD
cluster 69	32932	2g9t_32	ZN	ZINC ION	ZN	Replicase polyprotein 1a	SARS coronavirus	none	none	g.86.1.1	NSP10
	27843	2e84_17	ZN	ZINC ION	ZN	High-molecular-weight cytochrome c	Desulfovibrio vulgaris str. 'Miyazaki F'	none	3.90.10.10	none	Cytochrom_CIII
			HEM	PROTOPORPHYRIN IX CONTAINING FE	FE
cluster 70	35324	4g5m_678	ZN	ZINC ION	ZN	30S ribosomal protein S4	Thermus thermophilus HB8	none	none	none	Ribosomal_S4
	35324	3i8g_179	ZN	ZINC ION	ZN	30S ribosomal protein S4	Thermus thermophilus HB8	none	1.10.1050.10	none	Ribosomal_S4
cluster 71	35324	3i9d_367	ZN	ZINC ION	ZN	30S ribosomal protein S4	Thermus thermophilus HB8	none	1.10.1050.10	none	Ribosomal_S4
	35324	1n36_1	ZN	ZINC ION	ZN	30S ribosomal protein S4	Thermus thermophilus	none	1.10.1050.10	d.66.1.2	Ribosomal_S4
	35324	1hnw_66	ZN	ZINC ION	ZN	30S ribosomal protein S4	Thermus thermophilus	none	1.10.1050.10	d.66.1.2	Ribosomal_S4
	35324	2e5l_1	ZN	ZINC ION	ZN	30S ribosomal protein S4	Thermus thermophilus	none	1.10.1050.10	d.66.1.2	Ribosomal_S4
	35323	3i8h_368	ZN	ZINC ION	ZN	30S ribosomal protein S4	Thermus thermophilus HB8	none	1.10.1050.10	none	Ribosomal_S4
			MG	MAGNESIUM ION	MG
	35324	2f4v_86	ZN	ZINC ION	ZN	30S ribosomal protein S4	Thermus thermophilus	none	1.10.1050.10	d.66.1.2	Ribosomal_S4
	35324	3oi0_4	ZN	ZINC ION	ZN	30S ribosomal protein S4	Thermus thermophilus HB8	none	1.10.1050.10	none	Ribosomal_S4
	35324	4dh9_116	ZN	ZINC ION	ZN	30S ribosomal protein S4	Thermus thermophilus	none	none	none	Ribosomal_S4
	35324	3v6v_262	ZN	ZINC ION	ZN	30S ribosomal protein S4	Thermus thermophilus HB8	none	none	none	Ribosomal_S4
	35324	4duy_75	ZN	ZINC ION	ZN	30S ribosomal protein S4	Thermus thermophilus HB8	none	none	none	Ribosomal_S4
	35324	2uxc_68	ZN	ZINC ION	ZN	30S ribosomal protein S4	Thermus thermophilus HB8	none	1.10.1050.10	d.66.1.2	Ribosomal_S4
	35324	3tvf_701	ZN	ZINC ION	ZN	30S ribosomal protein S4	Thermus thermophilus HB8	none	none	none	Ribosomal_S4
cluster 72	35324	3v2e_36	ZN	ZINC ION	ZN	30S ribosomal protein S4	Thermus thermophilus	none	none	none	Ribosomal_S4
	35324	4g5v_213	ZN	ZINC ION	ZN	30S ribosomal protein S4	Thermus thermophilus HB8	none	none	none	Ribosomal_S4
cluster 73	22334	3eip_1	ZN	ZINC ION	ZN	Colicin-E3 immunity protein	Escherichia coli str. K-12 substr. W3110	none	3.10.50.20	d.26.2.1	Cloacin_immun
	32162	2zjp_9	ZN	ZINC ION	ZN	50S ribosomal protein L36	Deinococcus radiodurans	none	none	g.42.1.1	Ribosomal_L36
cluster 74	27764	2nvz_3	ZN	ZINC ION	ZN	DNA-directed RNA polymerase II subunit RPB1	Saccharomyces cerevisiae	2.7.7.6	none	e.29.1.2	RNA_pol_Rpb1_1
	43385	2jmj_2	ZN	ZINC ION	ZN	Protein YNG1	Saccharomyces cerevisiae	none	none	none	PHD
cluster 75	35921	3e7i_1	ZN	ZINC ION	ZN	Nitric oxide synthase, inducible	Mus musculus	1.14.13.39	none	d.174.1.1	none
	28649	2vme_6	ZN	ZINC ION	ZN	Discoidin-2	Dictyostelium discoideum AX2	none	none	none	F5_F8_type_C
cluster 76	24850	1v0d_1	ZN	ZINC ION	ZN	DNA fragmentation factor subunit beta	Mus musculus	none	none	d.4.1.7	DFF40
	40366	3npy_6	ZN	ZINC ION	ZN	Tyrosinase	Bacillus megaterium	1.14.18.1	none	none	none
cluster 77	26043	1u8b_1	ZN	ZINC ION	ZN	Bifunctional transcriptional activator/DNA repair enzyme Ada	Escherichia coli	none	3.40.10.10	none	Ada_Zn_binding
	24767	3d7s_1	ZN	ZINC ION	ZN	Aspartate carbamoyltransferase regulatory chain	Escherichia coli K-12	2.1.3.2	2.30.30.20	g.41.7.1	PyrI_C
cluster 78	22590	1b0n_4	ZN	ZINC ION	ZN	HTH-type transcriptional regulator sinR	Bacillus subtilis	none	1.10.260.40	a.35.1.3	HTH_19
	21885	3udt_2	ZN	ZINC ION	ZN	Inositol-pentakisphosphate 2-kinase	Arabidopsis thaliana	2.7.1.158	none	none	Ins_P5_2-kin
cluster 79	29038	1s1g_1	ZN	ZINC ION	ZN	Potassium voltage-gated channel subfamily D member 3	Homo sapiens	none	3.30.710.10	d.42.1.2	K_tetra
	29044	2i2r_18	ZN	ZINC ION	ZN	Potassium voltage-gated channel subfamily D member 3	Rattus norvegicus	none	none	none	K_tetra
	29042	2i2r_15	ZN	ZINC ION	ZN	Potassium voltage-gated channel subfamily D member 3	Rattus norvegicus	none	none	none	K_tetra
cluster 80	21601	2eg3_2	ZN	ZINC ION	ZN	Probable thiosulfate sulfurtransferase	Thermus thermophilus HB8	2.8.1.-	none	none	Rhodanese
	20738	2vy4_1	ZN	ZINC ION	ZN	U11/U12 small nuclear ribonucleoprotein 48 kDa protein	Homo sapiens	none	none	g.37.1.7	zf-U11-48K
cluster 81	39281	3mlp_1	ZN	ZINC ION	ZN	Transcription factor COE1	Mus musculus	none	none	none	none
	39282	3mlp_3	ZN	ZINC ION	ZN	Transcription factor COE1	Mus musculus	none	none	none	none
	39280	3mlo_1	ZN	ZINC ION	ZN	Transcription factor COE1	Mus musculus	none	none	none	none
	35101	3pt6_5	ZN	ZINC ION	ZN	DNA (cytosine-5)-methyltransferase 1	Mus musculus	2.1.1.37	none	none	DNA_methylase
	38730	3lyr_1	ZN	ZINC ION	ZN	Transcription factor COE1	Homo sapiens	none	none	none	none
cluster 82	41254	4a4k_1	ZN	ZINC ION	ZN	Antiviral helicase SKI2	Saccharomyces cerevisiae	3.6.4.13	none	none	none
	21959	4ao7_3	ZN	ZINC ION	ZN	ESTERASE	unidentified	none	none	none	Abhydrolase_5
cluster 83	41366	3u9g_1	ZN	ZINC ION	ZN	Zinc finger CCCH-type antiviral protein 1	Rattus norvegicus	none	none	none	none
	37111	2xoc_4	ZN	ZINC ION	ZN	E3 ubiquitin-protein ligase CHFR	Homo sapiens	6.3.2.-	none	none	none
	40486	3tp2_3	ZN	ZINC ION	ZN	Pre-mRNA-splicing factor CWC2	Saccharomyces cerevisiae	none	none	none	none
	41776	2lhn_2	ZN	ZINC ION	ZN	Nuclear polyadenylated RNA-binding protein NAB2	Saccharomyces cerevisiae S288c	none	none	none	none
	39147	2rpp_1	ZN	ZINC ION	ZN	Muscleblind-like protein 2	Homo sapiens	none	none	none	none
	33046	2kqe_1	ZN	ZINC ION	ZN	Aprataxin and PNK-like factor	Homo sapiens	4.2.99.18	none	none	zf-CCHH
	41775	2lhn_1	ZN	ZINC ION	ZN	Nuclear polyadenylated RNA-binding protein NAB2	Saccharomyces cerevisiae S288c	none	none	none	none
	41777	2lhn_3	ZN	ZINC ION	ZN	Nuclear polyadenylated RNA-binding protein NAB2	Saccharomyces cerevisiae S288c	none	none	none	none
	41367	3u9g_2	ZN	ZINC ION	ZN	Zinc finger CCCH-type antiviral protein 1	Rattus norvegicus	none	none	none	none
	36556	3d2n_2	ZN	ZINC ION	ZN	Muscleblind-like protein 1	Homo sapiens	none	none	none	none
	41957	4ggj_1	ZN	ZINC ION	ZN	Mitochondrial cardiolipin hydrolase	Mus musculus	3.1.4	none	none	none
	41368	3u9g_3	ZN	ZINC ION	ZN	Zinc finger CCCH-type antiviral protein 1	Rattus norvegicus	none	none	none	none
	39148	2rpp_2	ZN	ZINC ION	ZN	Muscleblind-like protein 2	Homo sapiens	none	none	none	none
	39908	2e5s_1	ZN	ZINC ION	ZN	Muscleblind-like protein 2	Homo sapiens	none	none	none	none
	36557	3d2q_8	ZN	ZINC ION	ZN	Muscleblind-like protein 1	Homo sapiens	none	none	none	none
	36555	3d2n_1	ZN	ZINC ION	ZN	Muscleblind-like protein 1	Homo sapiens	none	none	none	none
	24172	3d2s_1	ZN	ZINC ION	ZN	Muscleblind-like protein 1	Homo sapiens	none	none	none	none
	41369	3u9g_4	ZN	ZINC ION	ZN	Zinc finger CCCH-type antiviral protein 1	Rattus norvegicus	none	none	none	none
cluster 84	34908	1rfh_2	ZN	ZINC ION	ZN	Ras association domain-containing protein 5	Mus musculus	none	3.30.60.20	none	C1_1
	34908	3pfq_2	ZN	ZINC ION	ZN	Protein kinase C beta type	Rattus norvegicus	2.7.11.13	none	none	C1_1
cluster 85	22947	1adv_1	ZN	ZINC ION	ZN	Early E2A DNA-binding protein	Human adenovirus 5	none	3.90.148.10	g.51.1.1	Viral_DNA_Zn_bi
	22939	1adu_2	ZN	ZINC ION	ZN	Early E2A DNA-binding protein	Human adenovirus 5	none	3.90.148.10	g.51.1.1	Viral_DNA_Zn_bi
cluster 86	37916	2c4r_2	ZN	ZINC ION	ZN	Ribonuclease E	Escherichia coli	3.1.4.-	none	none	none
	24582	2ey4_1	ZN	ZINC ION	ZN	Ribosome biogenesis protein Nop10	Pyrococcus furiosus	none	2.20.28.40	g.41.16.1	Nop10p
	30191	2lwr_1	ZN	ZINC ION	ZN	protein	Drosophila melanogaster	6.3.2.19	none	none	IBR
	34934	2v0g_3	ZN	ZINC ION	ZN	LEUCYL-TRNA SYNTHETASE	Thermus thermophilus	none	none	none	tRNA-synt_1
cluster 87	21170	2kbo_1	ZN	ZINC ION	ZN	DNA dC->dU-editing enzyme APOBEC-3G	Homo sapiens	3.5.4.-	none	none	APOBEC_N
	20957	2d5m_1	ZN	ZINC ION	ZN	flavoredoxin	Desulfovibrio vulgaris str. 'Miyazaki F'	none	none	none	Flavin_Reduct
			ZN	ZINC ION	ZN
cluster 88	27268	2kak_1	ZN	ZINC ION	ZN	EC protein I/II	Triticum aestivum	none	none	none	Metallothio_PEC
	27818	4gzy_3	ZN	ZINC ION	ZN	DNA-directed RNA polymerase subunit beta'	Thermus thermophilus HB8	2.7.7.6	none	none	RNA_pol_Rpb1_1
cluster 89	35794	1a73_3	ZN	ZINC ION	ZN	Intron-encoded endonuclease I-PpoI	Physarum polycephalum	none	3.90.75.10	d.4.1.3	none
	29236	2l0z_1	ZN	ZINC ION	ZN	Pre-glycoprotein polyprotein GP complex	Junin virus	none	none	none	Arena_glycoprot
cluster 90	42280	4iur_1	ZN	ZINC ION	ZN	protein	Arabidopsis thaliana	none	none	none	none
	42281	4iur_2	ZN	ZINC ION	ZN	protein	Arabidopsis thaliana	none	none	none	none
cluster 91	28998	3m5l_1	ZN	ZINC ION	ZN	Genome polyprotein	Hepatitis C virus subtype 1a	3.4.21.98	none	none	Peptidase_S29
	28998	3m5o_2	ZN	ZINC ION	ZN	Genome polyprotein	Hepatitis C virus subtype 1a	3.4.21.98	none	none	Peptidase_S29
	28998	2xcn_3	ZN	ZINC ION	ZN	NS3 protease/helicase	Hepatitis C virus	none	2.40.10.10	none	Peptidase_S29
cluster 92	24848	3liz_6	ZN	ZINC ION	ZN	Aspartic protease Bla g 2	Blattella germanica	3.4.23.-	none	none	Asp
	27964	1nzj_1	ZN	ZINC ION	ZN	Glutamyl-Q tRNA(Asp) synthetase	Escherichia coli	none	none	c.26.1.1	tRNA-synt_1c
cluster 93	36044	1y0j_1	ZN	ZINC ION	ZN	Zinc finger protein ush	Drosophila melanogaster	none	none	g.37.1.2	none
	21810	1y1v_6	ZN	ZINC ION	ZN	Transcription elongation factor S-II	Saccharomyces cerevisiae	none	2.20.25.10	i.8.1.1	TFIIS_C
	26012	4dha_117	ZN	ZINC ION	ZN	50S ribosomal protein L31	Thermus thermophilus	none	none	none	Ribosomal_L31
cluster 94	27717	1r9t_1	ZN	ZINC ION	ZN	DNA-directed RNA polymerase II subunit RPB1	Saccharomyces cerevisiae	2.7.7.6	none	i.8.1.1	RNA_pol_Rpb1_1
	27717	1i3q_2	ZN	ZINC ION	ZN	DNA-directed RNA polymerase II subunit RPB1	Saccharomyces cerevisiae	2.7.7.6	none	e.29.1.2	RNA_pol_Rpb1_1
	27717	3gto_7	ZN	ZINC ION	ZN	DNA-directed RNA polymerase II subunit RPB1	Saccharomyces cerevisiae	2.7.7.6	none	none	RNA_pol_Rpb1_1
	27717	3m4o_8	ZN	ZINC ION	ZN	DNA-directed RNA polymerase II subunit RPB1	Saccharomyces cerevisiae	2.7.7.6	none	none	RNA_pol_Rpb1_1
	27717	4a3c_4	ZN	ZINC ION	ZN	DNA-directed RNA polymerase II subunit RPB1	Saccharomyces cerevisiae	2.7.7.6	none	none	RNA_pol_Rpb1_1
	27717	1y77_7	ZN	ZINC ION	ZN	DNA-directed RNA polymerase II subunit RPB1	Saccharomyces cerevisiae	2.7.7.6	none	i.8.1.1	RNA_pol_Rpb1_1
	27717	2nvx_7	ZN	ZINC ION	ZN	DNA-directed RNA polymerase II subunit RPB1	Saccharomyces cerevisiae	2.7.7.6	none	e.29.1.2	RNA_pol_Rpb1_1
cluster 95	29091	1btk_3	ZN	ZINC ION	ZN	Tyrosine-protein kinase BTK	Homo sapiens	2.7.1.112	2.30.29.30	b.55.1.1	BTK
	24177	3kwo_12	ZN	ZINC ION	ZN	DNA protection during starvation protein	Campylobacter jejuni subsp. jejuni NCTC 11168 = ATCC 700819	none	1.20.1260.10	none	Ferritin
	27103	2xcm_1	ZN	ZINC ION	ZN	Cysteine and histidine-rich domain-containing protein RAR1	Arabidopsis thaliana	none	none	none	CHORD
cluster 96	27818	4jkr_6	ZN	ZINC ION	ZN	DNA-directed RNA polymerase	Escherichia coli BW2952	2.7.7.6	none	none	RNA_pol_Rpb1_1
	23081	2b5l_1	ZN	ZINC ION	ZN	Non-structural protein V	Parainfluenza virus 5	none	none	none	zf-Paramyx-P
cluster 97	23081	2b5l_2	ZN	ZINC ION	ZN	Non-structural protein V	Parainfluenza virus 5	none	none	none	zf-Paramyx-P
	21788	3tts_4	ZN	ZINC ION	ZN	Beta-galactosidase	Bacillus circulans subsp. alkalophilus	3.2.1.23	none	none	Glyco_hydro_42
cluster 98	26783	1x6m_2	ZN	ZINC ION	ZN	Glutathione-dependent formaldehyde-activating enzyme	Paracoccus denitrificans	4.4.-.-	3.90.1590.10	b.88.1.4	GFA
	23078	4i1s_2	ZN	ZINC ION	ZN	Non-structural protein V	Simian virus 5 (strain W3)	none	none	none	zf-Paramyx-P
cluster 99	43385	2kgg_2	ZN	ZINC ION	ZN	Lysine-specific demethylase 5A	Homo sapiens	none	none	none	PHD
	38446	1weq_2	ZN	ZINC ION	ZN	PHD finger protein 7	Mus musculus	none	3.30.40.10	g.50.1.2	none
	26043	1adn_1	ZN	ZINC ION	ZN	Bifunctional transcriptional activator/DNA repair enzyme Ada	Escherichia coli	none	3.40.10.10	g.48.1.1	Ada_Zn_binding
cluster 100	24582	2rfk_1	ZN	ZINC ION	ZN	Ribosome biogenesis protein Nop10	Pyrococcus furiosus	none	2.20.28.40	g.41.16.1	Nop10p
	26997	1ur6_1	ZN	ZINC ION	ZN	TRANSCRIPTIONAL REPRESSOR NOT4	Homo sapiens	none	none	g.44.1.1	zf-C3HC4_3
	43393	2jmi_1	ZN	ZINC ION	ZN	Protein YNG1	Saccharomyces cerevisiae	none	none	none	PHD
cluster 101	27717	3h0g_12	ZN	ZINC ION	ZN	DNA-directed RNA polymerase II subunit rpb1	Schizosaccharomyces pombe 972h-	2.7.7.6	none	none	RNA_pol_Rpb1_1
	27717	4b1o_2	ZN	ZINC ION	ZN	DNA-directed RNA polymerase	Sulfolobus shibatae B12	2.7.7.6	none	none	RNA_pol_Rpb1_1
	27717	2wb1_12	ZN	ZINC ION	ZN	DNA-DIRECTED RNA POLYMERASE RPO1N SUBUNIT	Sulfolobus shibatae	none	none	none	RNA_pol_Rpb1_1
cluster 102	28578	4bn5_4	ZN	ZINC ION	ZN	NAD-dependent protein deacetylase sirtuin-3, mitochondrial	Homo sapiens	3.5.1	none	none	SIR2
	36986	3m85_3	ZN	ZINC ION	ZN	Putative uncharacterized protein AF_0206	Archaeoglobus fulgidus	none	none	none	none
cluster 103	31573	3h0g_17	ZN	ZINC ION	ZN	DNA-directed RNA polymerase II subunit RPB3	Schizosaccharomyces pombe 972h-	none	2.170.120.12	none	RNA_pol_A_bac,RNA_pol_L
	37929	2zp8_4	ZN	ZINC ION	ZN	Tryptophan RNA-binding attenuator protein inhibitory protein	Bacillus subtilis	none	none	none	none
cluster 104	23768	3dll_29	ZN	ZINC ION	ZN	50S ribosomal protein L32	Deinococcus radiodurans	none	none	g.41.8.5	Ribosomal_L32p
	31333	4a18_3	ZN	ZINC ION	ZN	60S ribosomal protein L36a	Tetrahymena thermophila	none	none	none	Ribosomal_L44
	26182	1sfo_3	ZN	ZINC ION	ZN	DNA-directed RNA polymerase II subunit RPB2	Saccharomyces cerevisiae	2.7.7.6	none	i.8.1.1	RNA_pol_Rpb2_7
	22799	2jox_1	ZN	ZINC ION	ZN	Protein Churchill	Homo sapiens	none	none	none	Churchill
			ZN	ZINC ION	ZN
	21810	1sfo_4	ZN	ZINC ION	ZN	DNA-directed RNA polymerase II subunit RPB9	Saccharomyces cerevisiae	2.7.7.6	2.20.25.10	i.8.1.1	TFIIS_C
	24767	1sku_2	ZN	ZINC ION	ZN	Aspartate carbamoyltransferase regulatory chain	Escherichia coli	2.1.3.2	2.30.30.20	g.41.7.1	PyrI_C
cluster 105	43395	1mwz_1	ZN	ZINC ION	ZN	Lead, cadmium, zinc and mercury-transporting ATPase	Escherichia coli	3.6.3.3	3.30.70.100	d.58.17.1	HMA
	21230	3sjd_5	ZN	ZINC ION	ZN	ATPase GET3	Saccharomyces cerevisiae S288c	3.6.-.-	none	none	ArsA_ATPase
	32954	4df9_1	ZN	ZINC ION	ZN	Putative lipoprotein	Bacteroides fragilis NCTC 9343	none	none	none	Peptidase_M64
cluster 106	21170	4iou_2	ZN	ZINC ION	ZN	DNA dC->dU-editing enzyme APOBEC-3F	Homo sapiens	3.5.4	none	none	APOBEC_N
	31412	3sb5_2	ZN	ZINC ION	ZN	Lysozyme	Enterobacteria phage T4	3.2.1.17	none	none	Phage_lysozyme
	21230	3zq6_4	ZN	ZINC ION	ZN	Putative arsenical pump-driving ATPase	Methanothermobacter thermautotrophicus	3.6.3.16	none	none	ArsA_ATPase
	31861	1ox7_2	ZN	ZINC ION	ZN	Cytosine deaminase	Saccharomyces cerevisiae	3.5.4.1	3.40.140.10	c.97.1.2	dCMP_cyt_deam_1
	31862	4g3m_1	ZN	ZINC ION	ZN	Riboflavin biosynthesis protein RibD	Bacillus subtilis subsp. subtilis str. 168	1.1.1.193	none	none	dCMP_cyt_deam_1
	31860	2z3j_4	ZN	ZINC ION	ZN	Blasticidin-S deaminase	Aspergillus terreus	3.5.4.23	3.40.140.10	none	dCMP_cyt_deam_1
			CAC	CACODYLATE ION	AS
	25064	4g9i_12	ZN	ZINC ION	ZN	Hydrogenase maturation protein HypF	Thermococcus kodakarensis KOD1	none	none	none	zf-HYPF
	25477	2z2s_3	ZN	ZINC ION	ZN	Transcriptional activator ChrR	Rhodobacter sphaeroides 2.4.1	none	none	none	zf-HC2
	21912	3l0a_1	ZN	ZINC ION	ZN	Putative exonuclease	Eubacterium rectale ATCC 33656	none	none	none	DUF3799
	25477	3hug_5	ZN	ZINC ION	ZN	PROBABLE CONSERVED MEMBRANE PROTEIN	Mycobacterium tuberculosis H37Rv	none	none	none	zf-HC2
	21183	3io3_1	ZN	ZINC ION	ZN	ATPase GET3	Debaryomyces hansenii	none	none	none	ArsA_ATPase
	28496	1zy7_1	ZN	ZINC ION	ZN	Double-stranded RNA-specific editase 1	Homo sapiens	none	none	none	A_deamin
	31411	3sb5_1	ZN	ZINC ION	ZN	Lysozyme	Enterobacteria phage T4	3.2.1.17	none	none	Phage_lysozyme
			ZN	ZINC ION	ZN
	33870	3hko_2	ZN	ZINC ION	ZN	Calcium/calmodulin-dependent protein kinase with a kinase domain and 2 calmodulin-like EF hands	Cryptosporidium parvum Iowa II	none	none	none	Pkinase,Pkinase_Tyr
	31862	2w4l_3	ZN	ZINC ION	ZN	Deoxycytidylate deaminase	Homo sapiens	3.5.4.12	none	none	dCMP_cyt_deam_1
	21826	3dqv_5	ZN	ZINC ION	ZN	E3 ubiquitin-protein ligase RBX1	Homo sapiens	none	none	g.44.1.1	zf-rbx1,zf-Apc11,zf-RING_2
	32677	3mi9_1	ZN	ZINC ION	ZN	Protein Tat	HIV-1 M:B_HXB2R	none	none	none	Tat
	21819	3rtr_7	ZN	ZINC ION	ZN	E3 ubiquitin-protein ligase RBX1	Homo sapiens	6.3.2.-	none	none	zf-rbx1,zf-Apc11,zf-RING_2
	25064	4g9i_11	ZN	ZINC ION	ZN	Hydrogenase maturation protein HypF	Thermococcus kodakarensis KOD1	none	none	none	zf-HYPF
	21819	2ecl_3	ZN	ZINC ION	ZN	RING-box protein 2	Homo sapiens	none	none	none	zf-rbx1,zf-Apc11,zf-RING_2
	21819	3rtr_3	ZN	ZINC ION	ZN	E3 ubiquitin-protein ligase RBX1	Homo sapiens	6.3.2.-	none	none	zf-rbx1,zf-Apc11,zf-RING_2
	25192	3oru_1	ZN	ZINC ION	ZN	DUF1989 family protein	Ruegeria sp. TM1040	none	none	none	DUF1989
	31862	2nx8_1	ZN	ZINC ION	ZN	tRNA-specific adenosine deaminase	Streptococcus pyogenes serotype M6	3.5.4.-	none	none	dCMP_cyt_deam_1
	31862	3ijf_1	ZN	ZINC ION	ZN	Cytidine deaminase	Mycobacterium tuberculosis	3.5.4.5	3.40.140.10	none	dCMP_cyt_deam_1,dCMP_cyt_deam_2
	21230	2woj_5	ZN	ZINC ION	ZN	ATPase GET3	Saccharomyces cerevisiae	3.6.3.16	none	none	ArsA_ATPase
	21183	3ug7_2	ZN	ZINC ION	ZN	Putative arsenical pump-driving ATPase	Methanocaldococcus jannaschii DSM 2661	3.6.3.16	none	none	ArsA_ATPase
	21828	1u6g_3	ZN	ZINC ION	ZN	E3 ubiquitin-protein ligase RBX1	Homo sapiens	none	3.30.40.10	g.44.1.1	zf-rbx1,zf-Apc11,zf-RING_2
	23505	2ko5_1	ZN	ZINC ION	ZN	RING finger protein Z	Lassa virus Josiah	none	none	none	zf-P11
cluster 107	39515	2wwy_2	ZN	ZINC ION	ZN	ATP-dependent DNA helicase Q1	Homo sapiens	3.6.1.-	none	none	none
	36630	1oyw_2	ZN	ZINC ION	ZN	ATP-dependent DNA helicase	Escherichia coli	3.6.1.-	1.10.10.10	c.37.1.19	none
	34536	2gda_1	ZN	ZINC ION	ZN	Glucocorticoid receptor	Rattus norvegicus	none	3.30.50.10	g.39.1.2	zf-C4
	27977	1lpv_2	ZN	ZINC ION	ZN	Protein doublesex	none	none	4.10.1040.10	g.62.1.1	DM
	30508	3mek_2	ZN	ZINC ION	ZN	SET and MYND domain-containing protein 3	Homo sapiens	2.1.1.43	none	none	SET
	34536	4hn5_2	ZN	ZINC ION	ZN	Glucocorticoid receptor	Homo sapiens	none	none	none	zf-C4
	32678	3mi9_2	ZN	ZINC ION	ZN	Protein Tat	HIV-1 M:B_HXB2R	none	none	none	Tat
	22263	3hfy_1	ZN	ZINC ION	ZN	Queuine tRNA-ribosyltransferase	Zymomonas mobilis	2.4.2.29	3.20.20.105	none	TGT
	23509	1xxh_1	ZN	ZINC ION	ZN	DNA polymerase III subunit delta'	Escherichia coli	2.7.7.7	3.40.50.300	c.37.1.20	DNA_pol3_delta2
	22222	4jbh_3	CO	COBALT (II) ION	CO	protein	Pyrobaculum aerophilum str. IM2	1.1.1.1	none	none	ADH_N
			ZN	ZINC ION	ZN
	23490	1xxh_2	ZN	ZINC ION	ZN	DNA polymerase III subunit gamma	Escherichia coli	2.7.7.7	3.40.50.300	c.37.1.20	DNA_pol3_delta2,AAA,RuvB_N,AAA_5
	26942	2jyi_1	ZN	ZINC ION	ZN	Histone-lysine N-methyltransferase MLL	Homo sapiens	none	none	none	zf-CXXC
	21515	2bjr_1	ZN	ZINC ION	ZN	MFP2B	Ascaris suum	none	none	b.169.1.1	MFP2b
	40663	3av4_2	ZN	ZINC ION	ZN	DNA (cytosine-5)-methyltransferase 1	Mus musculus	2.1.1.37	none	none	none
	22888	3bl5_1	ZN	ZINC ION	ZN	7-cyano-7-deazaguanine synthase	Bacillus subtilis	3.5.-.-	none	none	ThiI
	32162	4gau_123	ZN	ZINC ION	ZN	50S ribosomal protein L36	Escherichia coli K-12	none	none	none	Ribosomal_L36
	22047	3ms5_2	ZN	ZINC ION	ZN	Gamma-butyrobetaine dioxygenase	Homo sapiens	1.14.11.1	none	none	DUF971
	32155	4fk5_8	ZN	ZINC ION	ZN	Ubiquitin carboxyl-terminal hydrolase 8	Saccharomyces cerevisiae S288c	3.4.19.12	none	none	UCH,UCH_1
	34536	1rgd_1	ZN	ZINC ION	ZN	Glucocorticoid receptor	Rattus norvegicus	none	3.30.50.10	g.39.1.2	zf-C4
	23509	3glg_14	ZN	ZINC ION	ZN	DNA polymerase III subunit delta'	Escherichia coli K-12	2.7.7.7	3.40.50.300	none	DNA_pol3_delta2
	26954	3qmb_1	ZN	ZINC ION	ZN	CpG-binding protein	Homo sapiens	none	none	none	zf-CXXC
	24365	2a5h_2	ZN	ZINC ION	ZN	L-lysine 2,3-aminomutase	Clostridium subterminale	5.4.3.2	none	none	LAM_C,Radical_SAM
	34536	1kb4_2	ZN	ZINC ION	ZN	Vitamin D3 receptor	Homo sapiens	none	3.30.50.10	g.39.1.2	zf-C4
	23490	3glg_3	ZN	ZINC ION	ZN	DNA polymerase III subunit gamma	Escherichia coli K-12	2.7.7.7	3.40.50.300	none	DNA_pol3_delta2,AAA,RuvB_N,AAA_5
	34536	3dzy_1	ZN	ZINC ION	ZN	Peroxisome proliferator-activated receptor gamma	Homo sapiens	none	3.30.50.10	none	zf-C4
	21248	2pf4_1	ZN	ZINC ION	ZN	Small T antigen	Simian virus 40	none	none	none	Papo_T_antigen
	37031	1xto_1	ZN	ZINC ION	ZN	Coenzyme PQQ synthesis protein B	Pseudomonas putida KT2440	none	3.60.15.10	d.157.1.6	none
	36935	3g1p_2	ZN	ZINC ION	ZN	Protein phnP	Escherichia coli K-12	none	none	none	none
	26954	2kkf_2	ZN	ZINC ION	ZN	Histone-lysine N-methyltransferase MLL	Homo sapiens	2.1.1.43	none	none	zf-CXXC
	22029	6adh_2	ZN	ZINC ION	ZN	Alcohol dehydrogenase E chain	Equus caballus	1.1.1.1	3.90.180.10	b.35.1.2	ADH_N
cluster 108	30696	3q01_2	ZN	ZINC ION	ZN	Cellular tumor antigen p53	Homo sapiens	none	none	none	P53
	25072	1t4w_1	ZN	ZINC ION	ZN	Transcription factor cep-1	Caenorhabditis elegans	none	2.60.40.720	b.2.5.2	CEP1-DNA_bind,P53
	30696	2h1l_20	ZN	ZINC ION	ZN	Cellular tumor antigen p53	Homo sapiens	none	2.60.40.720	b.2.5.2	P53
	30696	2fej_1	ZN	ZINC ION	ZN	Cellular tumor antigen p53	Homo sapiens	none	2.60.40.720	b.2.5.2	P53
cluster 109	27280	1smy_150	ZN	ZINC ION	ZN	DNA-directed RNA polymerase subunit beta'	Thermus thermophilus	2.7.7.6	none	e.29.1.2	RNA_pol_Rpb1_5
			MG	MAGNESIUM ION	MG
	27281	3dxj_2	ZN	ZINC ION	ZN	DNA-directed RNA polymerase subunit beta'	Thermus thermophilus HB8	2.7.7.6	none	e.29.1.2	RNA_pol_Rpb1_5
	27281	3eql_6	ZN	ZINC ION	ZN	DNA-directed RNA polymerase subunit beta'	Thermus thermophilus	2.7.7.6	none	none	RNA_pol_Rpb1_5
	27281	3aoi_4	ZN	ZINC ION	ZN	DNA-directed RNA polymerase subunit beta'	Thermus thermophilus HB8	2.7.7.6	none	none	RNA_pol_Rpb1_5
	27281	4kn7_4	ZN	ZINC ION	ZN	DNA-directed RNA polymerase subunit beta'	Escherichia coli	2.7.7.6	none	none	RNA_pol_Rpb1_5
	27281	3aoh_5	ZN	ZINC ION	ZN	DNA-directed RNA polymerase subunit beta'	Thermus thermophilus HB8	2.7.7.6	none	none	RNA_pol_Rpb1_5
	27281	4jk1_2	ZN	ZINC ION	ZN	DNA-directed RNA polymerase subunit beta'	Escherichia coli K-12	2.7.7.6	none	none	RNA_pol_Rpb1_5
cluster 110	24415	1co4_1	ZN	ZINC ION	ZN	Metal-activated transcriptional activator protein AMT1	none	none	3.90.430.10	g.47.1.1	Copper-fist
	26012	3v23_230	ZN	ZINC ION	ZN	50S ribosomal protein L31	Thermus thermophilus HB8	none	none	none	Ribosomal_L31
	26012	3knm_242	ZN	ZINC ION	ZN	50S ribosomal protein L31	Thermus thermophilus HB8	none	none	none	Ribosomal_L31
cluster 111	36639	2x5c_1	ZN	ZINC ION	ZN	HYPOTHETICAL PROTEIN ORF131	Pyrobaculum spherical virus	none	none	none	none
	34486	2bl6_1	ZN	ZINC ION	ZN	Gag polyprotein	Equine infectious anemia virus	none	none	none	zf-CCHC
	27020	2hdp_2	ZN	ZINC ION	ZN	E3 ubiquitin-protein ligase Mdm2	Homo sapiens	6.3.2.-	none	none	zf-C3HC4_3,zf-C3HC4_2
cluster 112	21063	2dkt_6	ZN	ZINC ION	ZN	RING finger and CHY zinc finger domain-containing protein 1	Mus musculus	none	none	g.93.1.1	zf-CHY
	28681	2ida_1	ZN	ZINC ION	ZN	Hypothetical protein	Rhodopseudomonas palustris	none	3.30.40.10	g.44.1.5	zf-UBP
	25365	1v5n_1	ZN	ZINC ION	ZN	Probable nucleoredoxin 1	Arabidopsis thaliana	none	none	g.49.1.3	C1_3
cluster 113	23111	1v47_1	ZN	ZINC ION	ZN	ATP sulfurylase	Thermus thermophilus	2.7.7.4	3.40.50.620	c.26.1.5	ATP-sulfurylase
	29335	3k7l_1	ZN	ZINC ION	ZN	Atragin	Naja atra	none	none	none	Reprolysin,Peptidase_M84,Reprolysin_4,Reprolysin_2
cluster 114	29008	3ny2_13	ZN	ZINC ION	ZN	E3 ubiquitin-protein ligase UBR2	Homo sapiens	6.3.2.-	none	none	zf-UBR
	39308	2d8v_2	ZN	ZINC ION	ZN	Zinc finger FYVE domain-containing protein 19	Mus musculus	none	none	g.43.1.1	none
	38123	1kbe_2	ZN	ZINC ION	ZN	Kinase suppressor of Ras 1	Mus musculus	none	3.30.60.20	g.49.1.1	none
	29008	3nik_6	ZN	ZINC ION	ZN	E3 ubiquitin-protein ligase UBR1	Saccharomyces cerevisiae	none	none	none	zf-UBR
	39772	2jun_4	ZN	ZINC ION	ZN	Midline-1	Homo sapiens	6.3.2.-	none	none	none
	24230	3q1d_2	ZN	ZINC ION	ZN	Tripartite motif-containing protein 54	Homo sapiens	6.3.2.-	none	none	zf-B_box
	25123	2kwq_2	ZN	ZINC ION	ZN	Protein MCM10 homolog	Xenopus laevis	none	none	none	Mcm10
	42378	2m13_2	ZN	ZINC ION	ZN	Cytoplasmic polyadenylation element-binding protein 1	Homo sapiens	none	none	none	none
	20638	2dip_2	ZN	ZINC ION	ZN	E3 ubiquitin-protein ligase ZSWIM2	Homo sapiens	none	none	g.44.1.6	ZZ
	32154	2vhf_1	ZN	ZINC ION	ZN	Ubiquitin carboxyl-terminal hydrolase CYLD	Homo sapiens	3.1.2.15	none	none	none
	24230	2ffw_1	ZN	ZINC ION	ZN	Midline-1	Homo sapiens	6.3.2.-	none	none	zf-B_box
cluster 115	29430	4g5t_612	ZN	ZINC ION	ZN	30S ribosomal protein S14 type Z	Thermus thermophilus HB8	none	none	none	none
	29430	3v22_18	ZN	ZINC ION	ZN	30S ribosomal protein S14 type Z	Thermus thermophilus HB8	none	none	none	Ribosomal_S14
	29430	2vqe_81	ZN	ZINC ION	ZN	30S ribosomal protein S14 type Z	Thermus thermophilus HB8	none	4.10.830.10	g.39.1.7	Ribosomal_S14
	29430	1n36_2	ZN	ZINC ION	ZN	30S ribosomal protein S14 type Z	Thermus thermophilus	none	4.10.830.10	g.39.1.7	Ribosomal_S14
cluster 116	32010	1j2o_2	ZN	ZINC ION	ZN	LIM domain-binding protein 1	Mus musculus	none	2.10.110.10	g.39.1.3	LIM
	38203	3l22_9	ZN	ZINC ION	ZN	SusD superfamily protein	Bacteroides fragilis NCTC 9343	none	none	none	none
	32010	2o13_2	ZN	ZINC ION	ZN	Cysteine and glycine-rich protein 3	Homo sapiens	none	2.10.110.10	none	LIM
cluster 117	40054	2kvh_1	ZN	ZINC ION	ZN	Zinc finger and BTB domain-containing protein 32	Mus musculus	none	none	none	none
	40368	3nnq_1	ZN	ZINC ION	ZN	Gag-Pol polyprotein	Moloney murine leukemia virus	none	none	none	none
	38211	1vsh_2	ZN	ZINC ION	ZN	Gag-Pro-Pol polyprotein	Rous sarcoma virus (strain Schmidt-Ruppin)	none	3.30.420.10	c.55.3.2	none
	36559	2ghf_2	ZN	ZINC ION	ZN	Zinc fingers and homeoboxes protein 1	Homo sapiens	none	none	none	none
	27101	3f9k_2	ZN	ZINC ION	ZN	Gag-Pol polyprotein	Human immunodeficiency virus type 2 (ISOLATE ROD)	none	none	none	Integrase_Zn
	25131	4f9a_2	ZN	ZINC ION	ZN	Cell division cycle 7-related protein kinase	Homo sapiens	2.7.11.1	none	none	zf-DBF
	27096	3hpg_1	ZN	ZINC ION	ZN	Pol polyprotein	Visna/maedi virus EV1 KV1772	none	none	none	Integrase_Zn
	28222	2ct5_1	ZN	ZINC ION	ZN	Zinc finger BED domain-containing protein 1	Homo sapiens	none	none	g.37.1.6	zf-BED
	22097	2vrd_1	ZN	ZINC ION	ZN	U1 small nuclear ribonucleoprotein C	Homo sapiens	none	none	g.37.1.4	zf-U1
	39519	2dkt_2	ZN	ZINC ION	ZN	RING finger and CHY zinc finger domain-containing protein 1	Mus musculus	none	none	g.93.1.1	none
	38071	3epl_3	ZN	ZINC ION	ZN	tRNA dimethylallyltransferase, mitochondrial	Saccharomyces cerevisiae	2.5.1.8	none	none	none
	34473	1fu9_1	ZN	ZINC ION	ZN	Zinc finger protein ush	Drosophila melanogaster	none	none	g.37.1.2	zf-C2H2_6
	21522	4dgw_1	ZN	ZINC ION	ZN	Pre-mRNA-splicing factor PRP9	Saccharomyces cerevisiae S288c	none	none	none	zf-C2H2_jaz,zf-met
	38411	2yrk_1	ZN	ZINC ION	ZN	Zinc finger homeobox protein 4	Mus musculus	none	none	g.37.1.4	none
	36741	4e7k_2	ZN	ZINC ION	ZN	Pro-Pol polyprotein	Human spumaretrovirus	2.7.7.49	none	none	none
	22747	1zu1_2	ZN	ZINC ION	ZN	Zinc finger protein 346	Xenopus laevis	none	none	g.37.1.4	zf-met
cluster 118	39358	2d9k_1	ZN	ZINC ION	ZN	TRAF-type zinc finger domain-containing protein 1	Homo sapiens	none	none	none	none
	23280	3s7j_2	ZN	ZINC ION	ZN	N-lysine methyltransferase SMYD2	Homo sapiens	2.1.1.-	none	none	SET,zf-MYND
	23280	2jw6_1	ZN	ZINC ION	ZN	Deformed epidermal autoregulatory factor 1 homolog	Homo sapiens	none	none	g.85.1.1	zf-MYND
	23280	3oxl_3	ZN	ZINC ION	ZN	SET and MYND domain-containing protein 3	Homo sapiens	2.1.1.43	none	none	SET,zf-MYND
cluster 119	27774	2waq_3	ZN	ZINC ION	ZN	DNA-DIRECTED RNA POLYMERASE RPO1N SUBUNIT	Sulfolobus shibatae	none	none	none	RNA_pol_Rpb1_1
	27774	2y0s_10	ZN	ZINC ION	ZN	DNA-directed RNA polymerase	Sulfolobus shibatae	2.7.7.6	none	none	RNA_pol_Rpb1_1
cluster 120	28220	3i2d_1	ZN	ZINC ION	ZN	E3 SUMO-protein ligase SIZ1	Saccharomyces cerevisiae	6.-.-.-	none	none	zf-MIZ
	21810	3h0g_14	ZN	ZINC ION	ZN	DNA-directed RNA polymerase II subunit RPB9	Schizosaccharomyces pombe 972h-	none	2.20.25.10	none	TFIIS_C
	34933	3zgz_3	ZN	ZINC ION	ZN	Leucine--tRNA ligase	Escherichia coli	6.1.1.4	none	none	tRNA-synt_1,tRNA-synt_1g
cluster 121	32162	2qox_15	ZN	ZINC ION	ZN	50S ribosomal protein L36	Escherichia coli	none	none	g.42.1.1	Ribosomal_L36
	34481	2cs3_1	ZN	ZINC ION	ZN	Interferon regulatory factor 2-binding protein-like	Homo sapiens	none	none	g.44.1.3	zf-C3HC4
	32162	3kni_255	ZN	ZINC ION	ZN	50S ribosomal protein L36	Thermus thermophilus HB8	none	none	none	Ribosomal_L36
	32162	4kj3_119	ZN	ZINC ION	ZN	50S ribosomal protein L36	Escherichia coli K-12	none	none	none	Ribosomal_L36
	32162	2i2t_18	ZN	ZINC ION	ZN	50S ribosomal protein L36	Escherichia coli	none	none	g.42.1.1	Ribosomal_L36
	32162	3huz_162	ZN	ZINC ION	ZN	50S ribosomal protein L36	Thermus thermophilus HB8	none	none	none	Ribosomal_L36
	32162	4kj1_64	ZN	ZINC ION	ZN	50S ribosomal protein L36	Escherichia coli K-12	none	none	none	Ribosomal_L36
	32162	3i20_76	ZN	ZINC ION	ZN	50S ribosomal protein L36	Escherichia coli K-12	none	none	none	Ribosomal_L36
	32162	3v23_379	ZN	ZINC ION	ZN	50S ribosomal protein L36	Thermus thermophilus HB8	none	none	none	Ribosomal_L36
cluster 122	24805	1f3h_1	ZN	ZINC ION	ZN	Baculoviral IAP repeat-containing protein 5	Homo sapiens	none	1.10.1170.10	g.52.1.1	BIR
	24805	1f9x_1	ZN	ZINC ION	ZN	Baculoviral IAP repeat-containing protein 4	Homo sapiens	none	1.10.1170.10	g.52.1.1	BIR
	24805	1tft_1	ZN	ZINC ION	ZN	Baculoviral IAP repeat-containing protein 4	Homo sapiens	none	1.10.1170.10	g.52.1.1	BIR
	24805	3cm7_3	ZN	ZINC ION	ZN	Baculoviral IAP repeat-containing protein 4	Homo sapiens	6.3.2.-	1.10.1170.10	none	BIR
cluster 123	24805	1qbh_1	ZN	ZINC ION	ZN	Baculoviral IAP repeat-containing protein 2	Homo sapiens	none	1.10.1170.10	g.52.1.1	BIR
	40500	3hcu_2	ZN	ZINC ION	ZN	TNF receptor-associated factor 6	Homo sapiens	none	none	none	none
cluster 124	21621	1z84_3	ZN	ZINC ION	ZN	Probable galactose-1-phosphate uridyl transferase	Arabidopsis thaliana	none	3.30.428.10	d.13.1.2	GalP_UDP_transf,GalP_UDP_tr_C
	26767	3oj7_1	ZN	ZINC ION	ZN	Putative histidine triad family protein	Entamoeba histolytica HM-1:IMSS	none	none	none	DcpS_C,HIT
	27101	1wjb_1	ZN	ZINC ION	ZN	Gag-Pol polyprotein	Human immunodeficiency virus 1	none	1.10.10.200	a.4.10.1	Integrase_Zn
	26717	2oik_1	ZN	ZINC ION	ZN	Histidine triad (HIT) protein	Methylobacillus flagellatus KT	none	3.30.428.10	d.13.1.1	HIT
	24374	2q4h_2	ZN	ZINC ION	ZN	Probable galactose-1-phosphate uridyl transferase	Arabidopsis thaliana	2.7.7.12	3.30.428.10	d.13.1.2	GalP_UDP_tr_C
	21621	1hxq_2	ZN	ZINC ION	ZN	Galactose-1-phosphate uridylyltransferase	Escherichia coli	2.7.7.12	3.30.428.10	d.13.1.2	GalP_UDP_transf
cluster 125	21230	3zs8_1	ZN	ZINC ION	ZN	ATPase GET3	Saccharomyces cerevisiae	3.6.3.16	none	none	ArsA_ATPase
	21065	2dkt_3	ZN	ZINC ION	ZN	RING finger and CHY zinc finger domain-containing protein 1	Mus musculus	none	none	g.89.1.1	zf-CHY
	23196	2fz6_1	ZN	ZINC ION	ZN	Hydrophobin-1	Hypocrea jecorina	none	3.20.120.10	none	Hydrophobin_2
	39464	3rmq_1	ZN	ZINC ION	ZN	uncharacterized protein	Saccharomonospora viridis DSM 43017	none	none	none	none
	33903	2ac3_1	ZN	ZINC ION	ZN	MAP kinase-interacting serine/threonine-protein kinase 2	Homo sapiens	2.7.1.37	1.10.510.10	none	Pkinase
	31931	4a47_1	ZN	ZINC ION	ZN	protein	Synechocystis sp. PCC 6803	none	none	none	HMA
	31941	4a46_1	ZN	ZINC ION	ZN	protein	Synechocystis sp. PCC 6803	none	none	none	HMA
	31931	3dxs_1	ZN	ZINC ION	ZN	Copper-transporting ATPase RAN1	Arabidopsis thaliana	3.6.3.4	3.30.70.100	none	HMA
cluster 126	23983	2atq_1	ZN	ZINC ION	ZN	gp32 single stranded DNA binding protein	Enterobacteria phage RB69	none	3.90.198.10	b.40.4.7	gp32
	32159	4fip_11	ZN	ZINC ION	ZN	Ubiquitin carboxyl-terminal hydrolase 8	Saccharomyces cerevisiae S288c	3.4.19.12	none	none	UCH,UCH_1
	32933	2ga6_28	ZN	ZINC ION	ZN	Replicase polyprotein 1a	SARS coronavirus	none	none	g.86.1.1	NSP10
	28452	3t92_3	ZN	ZINC ION	ZN	CCAAT/enhancer-binding protein epsilon	Homo sapiens	2.3.1.48	none	none	zf-TAZ
	32933	2g9t_19	ZN	ZINC ION	ZN	Replicase polyprotein 1a	SARS coronavirus	none	none	g.86.1.1	NSP10
	32933	2ga6_11	ZN	ZINC ION	ZN	Replicase polyprotein 1a	SARS coronavirus	none	none	g.86.1.1	NSP10
cluster 127	28763	1r5u_7	ZN	ZINC ION	ZN	DNA-directed RNA polymerase II subunit RPB9	Saccharomyces cerevisiae	2.7.7.6	none	i.8.1.1	RNA_POL_M_15KD
	30191	4kc9_4	ZN	ZINC ION	ZN	E3 ubiquitin-protein ligase ARIH1	Homo sapiens	6.3.2	none	none	IBR
cluster 128	25724	3tht_5	ZN	ZINC ION	ZN	Alkylated DNA repair protein alkB homolog 8	Homo sapiens	1.14.11.-	none	none	2OG-FeII_Oxy_2,2OG-FeII_Oxy
	32353	3eo3_2	ZN	ZINC ION	ZN	Bifunctional UDP-N-acetylglucosamine 2-epimerase/N-acetylmannosamine kinase	Homo sapiens	5.1.3.14	none	none	ROK
cluster 129	27979	1lpv_1	ZN	ZINC ION	ZN	Protein doublesex	none	none	4.10.1040.10	g.62.1.1	DM
	21183	3idq_1	ZN	ZINC ION	ZN	ATPase GET3	Saccharomyces cerevisiae	3.6.3.16	none	none	ArsA_ATPase
cluster 130	34482	1g25_1	ZN	ZINC ION	ZN	CDK-activating kinase assembly factor MAT1	Homo sapiens	none	3.30.40.10	g.44.1.1	zf-C3HC4
	26997	2hdp_1	ZN	ZINC ION	ZN	E3 ubiquitin-protein ligase Mdm2	Homo sapiens	6.3.2.-	none	none	zf-C3HC4_3,zf-C3HC4_2
	29430	1i94_48	ZN	ZINC ION	ZN	30S ribosomal protein S14 type Z	Thermus thermophilus	none	4.10.830.10	g.39.1.7	Ribosomal_S14
cluster 131	21101	3lrr_1	ZN	ZINC ION	ZN	Probable ATP-dependent RNA helicase DDX58	Homo sapiens	3.6.1.-	none	none	RIG-I_C-RD
	42003	4gel_2	ZN	ZINC ION	ZN	Mitochondrial cardiolipin hydrolase	Drosophila melanogaster	3.1.4	none	none	none
	43388	3gl6_1	ZN	ZINC ION	ZN	Lysine-specific demethylase 5A	Homo sapiens	1.14.11.-	none	none	PHD
cluster 132	25779	1irx_1	ZN	ZINC ION	ZN	Lysine--tRNA ligase	Pyrococcus horikoshii	6.1.1.6	2.30.30.300	c.26.1.1	tRNA-synt_1f
	24606	2v85_4	ZN	ZINC ION	ZN	V(D)J recombination-activating protein 2	Mus musculus	none	none	g.50.1.2	RAG2_PHD
	21049	2jtg_1	ZN	ZINC ION	ZN	THAP domain-containing protein 1	Homo sapiens	none	none	none	THAP
cluster 133	25016	1k81_1	ZN	ZINC ION	ZN	Translation initiation factor 2 subunit beta	Methanocaldococcus jannaschii	none	none	g.59.1.1	eIF-5_eIF-2B
	21794	3u5c_1	ZN	ZINC ION	ZN	40S ribosomal protein S27-A	Saccharomyces cerevisiae S288c	none	none	none	Ribosomal_S27e
	33044	2jz8_1	ZN	ZINC ION	ZN	Uncharacterized protein BH09830	Bartonella henselae str. Houston-1	none	2.60.260.40	none	zf-CHCC
cluster 134	23937	1mr1_1	ZN	ZINC ION	ZN	Ski oncogene	Homo sapiens	none	3.10.390.10	d.217.1.2	c-SKI_SMAD_bind
	32007	2iyb_4	ZN	ZINC ION	ZN	Testin	Homo sapiens	none	none	none	LIM
cluster 135	34473	2eov_1	ZN	ZINC ION	ZN	Zinc finger protein 484	Homo sapiens	none	none	k.12.1.1	zf-H2C2_2,zf-C2H2
	39973	2ej4_2	ZN	ZINC ION	ZN	Zinc finger protein ZIC 3	Homo sapiens	none	none	none	none
	38703	1wjp_2	ZN	ZINC ION	ZN	Zinc finger protein 295	Homo sapiens	none	3.30.160.60	g.37.1.1	none
	39038	2ctd_2	ZN	ZINC ION	ZN	Zinc finger protein 512	Homo sapiens	none	none	g.37.1.1	none
	28452	1p4q_1	ZN	ZINC ION	ZN	Histone acetyltransferase p300	Homo sapiens	2.3.1.48	1.20.1020.10	g.53.1.1	zf-TAZ
	39154	2czr_1	ZN	ZINC ION	ZN	TBP-interacting protein	Thermococcus kodakarensis KOD1	none	none	c.52.4.1	none
	39537	1tf6_11	ZN	ZINC ION	ZN	Transcription factor IIIA	Xenopus laevis	none	3.30.160.60	g.37.1.1	none
	37768	2wor_2	ZN	ZINC ION	ZN	Protein S100-A7	Homo sapiens	none	1.10.238.10	none	none
	30201	2an6_2	ZN	ZINC ION	ZN	E3 ubiquitin-protein ligase SIAH1A	Mus musculus	6.3.2.-	3.90.890.10,2.60.210.10	b.8.1.2	Sina
	34473	2elo_1	ZN	ZINC ION	ZN	Zinc finger protein ZFAT	Homo sapiens	none	none	none	zf-C2H2
	30201	2an6_8	ZN	ZINC ION	ZN	E3 ubiquitin-protein ligase SIAH1A	Mus musculus	6.3.2.-	3.90.890.10,2.60.210.10	b.8.1.2	Sina
	36629	2pq8_1	ZN	ZINC ION	ZN	Probable histone acetyltransferase MYST1	Homo sapiens	2.3.1.48	none	none	none
	43090	3vhs_1	ZN	ZINC ION	ZN	ATPase WRNIP1	Homo sapiens	none	none	none	none
	39993	2elu_1	ZN	ZINC ION	ZN	Zinc finger protein ZFAT	Homo sapiens	none	none	none	none
	34472	1p47_6	ZN	ZINC ION	ZN	Early growth response protein 1	Mus musculus	none	3.30.160.60	g.37.1.1	zf-H2C2_2,zf-C2H2,zf-C2H2_4
	28933	2yre_3	ZN	ZINC ION	ZN	F-box only protein 30	Homo sapiens	none	none	none	zf-TRAF
	39171	1x6f_1	ZN	ZINC ION	ZN	Zinc finger protein 462	Homo sapiens	none	none	g.37.1.1	none
	40746	1zw8_1	ZN	ZINC ION	ZN	Zinc-responsive transcriptional regulator ZAP1	Saccharomyces cerevisiae	none	none	none	none
	42161	4ijd_2	ZN	ZINC ION	ZN	Histone-lysine N-methyltransferase PRDM9	Homo sapiens	2.1.1.43	none	none	none
	35995	1ej6_1	ZN	ZINC ION	ZN	Inner capsid protein lambda-1	Reovirus sp.	none	none	i.7.1.1	none
	21522	3znf_1	ZN	ZINC ION	ZN	Zinc finger protein 40	Homo sapiens	none	none	g.37.1.1	zf-C2H2_jaz,zf-C2H2,zf-C2H2_4,zf-C2H2_2
	38905	3mhh_4	ZN	ZINC ION	ZN	SAGA-associated factor 73	Saccharomyces cerevisiae	none	none	none	none
	34473	1mey_1	ZN	ZINC ION	ZN	CONSENSUS ZINC FINGER	none	none	3.30.160.60	k.12.1.1	zf-C2H2,zf-C2H2_4,zf-C2H2_6,zf-H2C2_2
	21525	2lvr_1	ZN	ZINC ION	ZN	Zinc finger and BTB domain-containing protein 17	Homo sapiens	none	none	none	zf-C2H2_jaz,zf-C2H2,zf-H2C2_2
	28645	2l7x_2	ZN	ZINC ION	ZN	Envelope glycoprotein	Crimean-Congo hemorrhagic fever virus	none	none	none	Nairovirus_M
	25136	1kl9_2	ZN	ZINC ION	ZN	Eukaryotic translation initiation factor 2 subunit 1	Homo sapiens	none	1.10.150.190	a.60.14.1	EIF_2_alpha
	24968	1yui_1	ZN	ZINC ION	ZN	Transcription factor GAGA	Drosophila melanogaster	none	3.30.160.60	g.37.1.1	GAGA
	39785	2k9h_1	ZN	ZINC ION	ZN	Glycoprotein	Andes virus	none	none	none	none
	28932	3hcs_5	ZN	ZINC ION	ZN	TNF receptor-associated factor 6	Homo sapiens	none	none	none	zf-TRAF
	34469	2en1_1	ZN	ZINC ION	ZN	Zinc finger protein 224	Homo sapiens	none	none	k.12.1.1	zf-C2H2,zf-C2H2_4,zf-H2C2_2
	34473	2wbu_2	ZN	ZINC ION	ZN	Krueppel-like factor 4	Mus musculus	none	none	none	zf-C2H2,zf-C2H2_4,zf-H2C2_2
	39033	1x3c_1	ZN	ZINC ION	ZN	Zinc finger protein 292	Homo sapiens	none	none	g.37.1.1	none
	28450	1u2n_3	ZN	ZINC ION	ZN	CREB-binding protein	Mus musculus	2.3.1.48	1.20.1020.10	none	zf-TAZ
	34473	2ytp_1	ZN	ZINC ION	ZN	Zinc finger protein 484	Homo sapiens	none	none	k.12.1.1	zf-C2H2,zf-H2C2_2
	34473	2ab3_1	ZN	ZINC ION	ZN	ZNF29	Escherichia coli	none	none	k.12.1.1	zf-C2H2
	36558	2ghf_1	ZN	ZINC ION	ZN	Zinc fingers and homeoboxes protein 1	Homo sapiens	none	none	g.37.1.1	none
	42072	2lo4_1	ZN	ZINC ION	ZN	Optineurin	Homo sapiens	none	none	none	none
	34461	1srk_1	ZN	ZINC ION	ZN	Zinc finger protein ZFPM1	Mus musculus	none	none	g.37.1.1	zf-H2C2_2
	39359	2d9k_2	ZN	ZINC ION	ZN	TRAF-type zinc finger domain-containing protein 1	Homo sapiens	none	none	none	none
	34477	1mey_2	ZN	ZINC ION	ZN	CONSENSUS ZINC FINGER	none	none	3.30.160.60	k.12.1.1	zf-C2H2,zf-C2H2_4,zf-H2C2_2
	28935	2eod_1	ZN	ZINC ION	ZN	TNF receptor-associated factor 4	Homo sapiens	none	none	none	zf-TRAF
	40747	1zw8_2	ZN	ZINC ION	ZN	Zinc-responsive transcriptional regulator ZAP1	Saccharomyces cerevisiae	none	none	none	none
	34473	1a1j_2	ZN	ZINC ION	ZN	Early growth response protein 1	Mus musculus	none	3.30.160.60	g.37.1.1	zf-C2H2,zf-C2H2_4,zf-H2C2_2
	40500	3hct_3	ZN	ZINC ION	ZN	TNF receptor-associated factor 6	Homo sapiens	none	none	none	none
	21136	4fk5_5	ZN	ZINC ION	ZN	SAGA-associated factor 11	Saccharomyces cerevisiae S288c	none	none	none	Sgf11
	34472	4f2j_1	ZN	ZINC ION	ZN	Zinc finger protein 217	Homo sapiens	none	none	none	zf-H2C2_2,zf-C2H2,zf-C2H2_4
	30200	2an6_4	ZN	ZINC ION	ZN	E3 ubiquitin-protein ligase SIAH1A	Mus musculus	6.3.2.-	3.90.890.10	b.8.1.2	Sina
	38588	1wir_1	ZN	ZINC ION	ZN	Protein arginine N-methyltransferase 3	Mus musculus	none	none	g.37.1.5	none
	37113	2gqj_1	ZN	ZINC ION	ZN	Zinc finger protein 512B	Homo sapiens	none	none	none	none
	22444	2dmi_1	ZN	ZINC ION	ZN	Teashirt homolog 3	Homo sapiens	none	none	none	zf-C2H2_2,zf-C2H2,zf-C2H2_6,zf-C2H2_4
	34466	2i13_11	ZN	ZINC ION	ZN	Zinc finger and SCAN domain-containing protein 2	Mus musculus	none	none	k.12.1.1	zf-H2C2_2
	38034	2i5o_1	ZN	ZINC ION	ZN	DNA polymerase eta	Homo sapiens	2.7.7.7	none	none	none
	32940	2iyk_5	ZN	ZINC ION	ZN	Regulator of nonsense transcripts 1	Homo sapiens	3.6.1.-	none	none	UPF1_Zn_bind
	38169	3knv_2	ZN	ZINC ION	ZN	TNF receptor-associated factor 2	Homo sapiens	none	none	none	none
	34479	1mey_4	ZN	ZINC ION	ZN	CONSENSUS ZINC FINGER	none	none	3.30.160.60	k.12.1.1	zf-H2C2_2,zf-C2H2,zf-C2H2_4,zf-C2H2_6
			ZN	ZINC ION	ZN
	23973	1wjv_2	ZN	ZINC ION	ZN	Cell growth-regulating nucleolar protein	Mus musculus	none	none	g.37.1.2	zf-LYAR
	34470	1un6_4	ZN	ZINC ION	ZN	Transcription factor IIIA	Xenopus laevis	none	3.30.160.60	g.37.1.1	zf-C2H2,zf-C2H2_4,zf-H2C2_2
			MG	MAGNESIUM ION	MG
	29537	1wff_2	ZN	ZINC ION	ZN	RIKEN cDNA 2810002D23 protein	Mus musculus	none	4.10.1110.10	g.80.1.1	zf-AN1
	39758	3spd_1	ZN	ZINC ION	ZN	Aprataxin-like protein	Schizosaccharomyces pombe 972h-	none	none	none	none
	28647	2l7x_1	ZN	ZINC ION	ZN	Envelope glycoprotein	Crimean-Congo hemorrhagic fever virus	none	none	none	Nairovirus_M
	34462	2lt7_2	ZN	ZINC ION	ZN	Transcriptional regulator Kaiso	Homo sapiens	none	none	none	zf-H2C2_2
	39994	2elv_1	ZN	ZINC ION	ZN	Zinc finger protein ZFAT	Homo sapiens	none	none	none	none
	34480	1llm_3	ZN	ZINC ION	ZN	General control protein GCN4	Saccharomyces cerevisiae	none	3.30.160.60	g.37.1.1	zf-H2C2_2,zf-C2H2_4,zf-C2H2
	34467	2jpa_2	ZN	ZINC ION	ZN	Wilms tumor protein	Homo sapiens	none	none	none	zf-H2C2_2,zf-C2H2,zf-C2H2_4
	39037	2ctd_1	ZN	ZINC ION	ZN	Zinc finger protein 512	Homo sapiens	none	none	g.37.1.1	none
	34473	2ema_1	ZN	ZINC ION	ZN	Zinc finger protein 347	Homo sapiens	none	none	k.12.1.1	zf-H2C2_2,zf-C2H2,zf-C2H2_4
	28692	4fjc_7	ZN	ZINC ION	ZN	Ubiquitin carboxyl-terminal hydrolase 8	Saccharomyces cerevisiae S288c	3.4.19.12	none	none	zf-UBP
	28933	3hcs_2	ZN	ZINC ION	ZN	TNF receptor-associated factor 6	Homo sapiens	none	none	none	zf-TRAF
	39642	1m36_1	ZN	ZINC ION	ZN	Histone acetyltransferase MYST3	Homo sapiens	none	none	g.37.1.2	none
	38702	1wjp_1	ZN	ZINC ION	ZN	Zinc finger protein 295	Homo sapiens	none	none	g.37.1.1	none
	34473	2j7j_1	ZN	ZINC ION	ZN	Transcription factor IIIA	Xenopus laevis	none	3.30.160.60	g.37.1.1	zf-C2H2,zf-C2H2_4,zf-H2C2_2
	39979	2elm_1	ZN	ZINC ION	ZN	Zinc finger protein ZFAT	Homo sapiens	none	none	none	none
	39786	2k9h_2	ZN	ZINC ION	ZN	Glycoprotein	Andes virus	none	none	none	none
	28450	1f81_2	ZN	ZINC ION	ZN	CREB-binding protein	Mus musculus	none	1.20.1020.10	g.53.1.1	zf-TAZ
	38704	1wjp_3	ZN	ZINC ION	ZN	Zinc finger protein 295	Homo sapiens	none	3.30.160.60	g.37.1.1	none
	40818	3vk6_2	ZN	ZINC ION	ZN	E3 ubiquitin-protein ligase Hakai	Mus musculus	6.3.2.-	none	none	none
	41994	3vhs_2	ZN	ZINC ION	ZN	ATPase WRNIP1	Homo sapiens	none	none	none	none
	34474	1bbo_2	ZN	ZINC ION	ZN	Zinc finger protein 40	Homo sapiens	none	3.30.160.60	g.37.1.1	zf-H2C2_2
	28929	3hcs_6	ZN	ZINC ION	ZN	TNF receptor-associated factor 6	Homo sapiens	none	none	none	zf-TRAF
	34473	1znm_1	ZN	ZINC ION	ZN	Transcriptional repressor protein YY1	none	none	none	k.12.1.1	zf-C2H2
	39774	2jvx_1	ZN	ZINC ION	ZN	NF-kappa-B essential modulator	none	none	none	none	none
	34471	2ytn_1	ZN	ZINC ION	ZN	Zinc finger protein 347	Homo sapiens	none	none	k.12.1.1	zf-C2H2,zf-C2H2_4,zf-H2C2_2
	39221	3mjh_2	ZN	ZINC ION	ZN	Early endosome antigen 1	Homo sapiens	none	none	none	none
	37114	2gqj_2	ZN	ZINC ION	ZN	Zinc finger protein 512B	Homo sapiens	none	none	none	none
	36821	3iuf_1	ZN	ZINC ION	ZN	Zinc finger protein ubi-d4	Homo sapiens	none	none	none	none
	29570	3ce2_2	ZN	ZINC ION	ZN	Putative peptidase	Chlamydophila abortus S26/3	none	none	none	Peptidase_M3
	41993	3vht_1	ZN	ZINC ION	ZN	Green fluorescent protein	Aequorea victoria	none	none	none	none
	34475	2ee8_2	ZN	ZINC ION	ZN	Protein odd-skipped-related 2	Mus musculus	none	none	k.12.1.1	zf-H2C2_2,zf-C2H2,zf-C2H2_4,zf-C2H2_6
	34465	4gzn_3	ZN	ZINC ION	ZN	Zinc finger protein 57	Mus musculus	none	none	none	zf-C2H2,zf-C2H2_4,zf-H2C2_2
	38733	1wjv_1	ZN	ZINC ION	ZN	Cell growth-regulating nucleolar protein	Mus musculus	none	none	g.37.1.2	none
	34473	1un6_2	ZN	ZINC ION	ZN	Transcription factor IIIA	Xenopus laevis	none	3.30.160.60	g.37.1.1	zf-C2H2,zf-C2H2_4,zf-H2C2_2
	39990	2elp_1	ZN	ZINC ION	ZN	Zinc finger protein ZFAT	Homo sapiens	none	none	none	none
	28452	2ka4_1	ZN	ZINC ION	ZN	CREB-binding protein	Mus musculus	none	1.20.1020.10	none	zf-TAZ
	24712	2v0p_3	ZN	ZINC ION	ZN	Type 2A phosphatase-associated protein 42	Saccharomyces cerevisiae	none	none	none	TAP42
	34476	2rpc_3	ZN	ZINC ION	ZN	Zinc finger protein ZIC 3	Homo sapiens	none	none	none	zf-H2C2_2,zf-C2H2,zf-C2H2_4
	34477	1zaa_3	ZN	ZINC ION	ZN	Early growth response protein 1	Mus musculus	none	3.30.160.60	g.37.1.1	zf-H2C2_2,zf-C2H2,zf-C2H2_4
	34473	2en0_1	ZN	ZINC ION	ZN	Zinc finger protein 268	Homo sapiens	none	none	k.12.1.1	zf-C2H2,zf-H2C2_2
	33092	1rmd_2	ZN	ZINC ION	ZN	V(D)J recombination-activating protein 1	Mus musculus	none	3.30.160.60	g.37.1.1	zf-RAG1
	39914	2e72_1	ZN	ZINC ION	ZN	Pogo transposable element with ZNF domain	Homo sapiens	none	none	none	none
cluster 136	34933	3zgz_7	ZN	ZINC ION	ZN	Leucine--tRNA ligase	Escherichia coli	6.1.1.4	none	none	tRNA-synt_1,tRNA-synt_1g
	34932	1ile_2	ZN	ZINC ION	ZN	Isoleucyl-tRNA synthetase	Thermus thermophilus HB8	none	3.40.50.620,3.90.740.10	c.26.1.1	tRNA-synt_1
cluster 137	25044	4kis_2	ZN	ZINC ION	ZN	protein	Listeria innocua Clip11262	none	none	none	Zn_ribbon_recom
	22561	1y1v_10	ZN	ZINC ION	ZN	DNA-directed RNA polymerases I, II, and III subunit RPABC4	Saccharomyces cerevisiae	2.7.7.6	2.20.28.30	i.8.1.1	DNA_RNApol_7kD
	22561	2vum_8	ZN	ZINC ION	ZN	DNA-directed RNA polymerases I, II, and III subunit RPABC4	Saccharomyces cerevisiae	none	2.20.28.30	g.41.9.2	DNA_RNApol_7kD
	27818	1zyr_5	ZN	ZINC ION	ZN	DNA-directed RNA polymerase subunit beta'	Thermus thermophilus	2.7.7.6	none	e.29.1.2	RNA_pol_Rpb1_1
	25398	3ad7_1	ZN	ZINC ION	ZN	Sarcosine oxidase delta subunit	Corynebacterium sp. U-96	none	none	none	SoxD
cluster 138	29358	3h0l_6	ZN	ZINC ION	ZN	Aspartyl/glutamyl-tRNA(Asn/Gln) amidotransferase subunit B	Aquifex aeolicus	6.3.5.-	none	none	GatB_N
	31573	2b8k_2	ZN	ZINC ION	ZN	DNA-directed RNA polymerase II subunit RPB3	Saccharomyces cerevisiae	2.7.7.6	none	d.181.1.1	RNA_pol_A_bac,RNA_pol_L
	25370	1g71_1	ZN	ZINC ION	ZN	DNA primase small subunit	Pyrococcus furiosus	none	3.90.920.10	d.264.1.1	DNA_primase_S
	29552	1vq0_1	ZN	ZINC ION	ZN	33 kDa chaperonin	Thermotoga maritima	none	3.90.1280.10	g.81.1.1	HSP33
	31573	1twa_3	ZN	ZINC ION	ZN	DNA-directed RNA polymerase II subunit RPB3	Saccharomyces cerevisiae	2.7.7.6	2.170.120.12	d.181.1.1	RNA_pol_A_bac,RNA_pol_L
	38579	1wil_2	ZN	ZINC ION	ZN	Protein KIAA1045	Homo sapiens	none	none	g.50.1.3	none
cluster 139	27774	4ayb_1	ZN	ZINC ION	ZN	DNA-directed RNA polymerase	Sulfolobus shibatae	2.7.7.6	none	none	RNA_pol_Rpb1_1
	21810	1y1w_4	ZN	ZINC ION	ZN	DNA-directed RNA polymerase II subunit RPB9	Saccharomyces cerevisiae	2.7.7.6	2.20.25.10	i.8.1.1	TFIIS_C
	23836	2jne_2	ZN	ZINC ION	ZN	Uncharacterized protein yfgJ	Escherichia coli	none	2.10.290.10	g.41.18.1	DUF1407
	28763	2e2h_7	ZN	ZINC ION	ZN	DNA-directed RNA polymerase II subunit RPB9	Saccharomyces cerevisiae	2.7.7.6	2.20.25.10	g.41.3.1	RNA_POL_M_15KD
	22561	2wb1_10	ZN	ZINC ION	ZN	DNA-DIRECTED RNA POLYMERASE RPO12 SUBUNIT	Sulfolobus shibatae	none	none	none	DNA_RNApol_7kD
	21794	2xzm_34	ZN	ZINC ION	ZN	RPS27E	Tetrahymena thermophila	none	none	none	Ribosomal_S27e
	22611	1odh_1	ZN	ZINC ION	ZN	Chorion-specific transcription factor GCMa	Mus musculus	none	none	d.239.1.1	GCM
	28763	2nvx_1	ZN	ZINC ION	ZN	DNA-directed RNA polymerase II subunit RPB9	Saccharomyces cerevisiae	2.7.7.6	2.20.25.10	g.41.3.1	RNA_POL_M_15KD
	28763	3gtm_8	ZN	ZINC ION	ZN	DNA-directed RNA polymerase II subunit RPB9	Saccharomyces cerevisiae	none	2.20.25.10	none	RNA_POL_M_15KD
	24084	2kpi_1	ZN	ZINC ION	ZN	Uncharacterized protein SCO3027	Streptomyces coelicolor	none	none	none	Trm112p
	23515	4gop_2	ZN	ZINC ION	ZN	protein	Ustilago maydis 521	none	none	none	Rep_fac-A_C
	21810	3gtg_3	ZN	ZINC ION	ZN	DNA-directed RNA polymerase II subunit RPB9	Saccharomyces cerevisiae	none	2.20.25.10	none	TFIIS_C
	21810	3hou_12	ZN	ZINC ION	ZN	DNA-directed RNA polymerase II subunit RPB9	Saccharomyces cerevisiae	2.7.7.6	2.20.25.10	none	TFIIS_C
cluster 140	42261	4kc9_2	ZN	ZINC ION	ZN	E3 ubiquitin-protein ligase ARIH1	Homo sapiens	6.3.2	none	none	none
	27018	3eb5_1	ZN	ZINC ION	ZN	Baculoviral IAP repeat-containing protein 3	Homo sapiens	none	none	none	zf-C3HC4_3,zf-C3HC4_2,zf-C3HC4
			NA	SODIUM ION	NA
	26553	3ng2_4	ZN	ZINC ION	ZN	E3 ubiquitin ligase RNF4	Rattus norvegicus	none	none	none	zf-RING_2,zf-C3HC4_2,zf-C3HC4_3,zf-C3HC4
	27099	2h0d_2	ZN	ZINC ION	ZN	E3 ubiquitin-protein ligase RING2	Homo sapiens	6.3.2.-	none	none	zf-C3HC4_2,zf-RING_2,zf-C3HC4,zf-C3HC4_3,zf-Nse
	42387	4kbl_1	ZN	ZINC ION	ZN	E3 ubiquitin-protein ligase ARIH1	Homo sapiens	6.3.2	none	none	none
	42264	4k7d_12	ZN	ZINC ION	ZN	E3 ubiquitin-protein ligase parkin	Rattus norvegicus	6.3.2	none	none	none
	42442	4b7y_3	ZN	ZINC ION	ZN	Male-specific lethal 2 homolog	Homo sapiens	none	none	none	none
	27020	2yhn_3	ZN	ZINC ION	ZN	E3 ubiquitin-protein ligase MYLIP	Homo sapiens	6.3.2.-	none	none	zf-C3HC4_3
	21213	2yu4_1	ZN	ZINC ION	ZN	E3 SUMO-protein ligase NSE2	Homo sapiens	6.-.-.-	none	none	zf-Nse,zf-RING_LisH,U-box
	26553	2ecm_2	ZN	ZINC ION	ZN	RING finger and CHY zinc finger domain-containing protein 1	Mus musculus	none	none	none	zf-RING_2,zf-C3HC4_2,zf-C3HC4_3,zf-C3HC4,zf-RING_LisH
	21829	4a0c_6	ZN	ZINC ION	ZN	E3 ubiquitin-protein ligase RBX1	Mus musculus	6.3.2.-	none	none	zf-rbx1,zf-Apc11,zf-RING_2
	21829	3rtr_4	ZN	ZINC ION	ZN	E3 ubiquitin-protein ligase RBX1	Homo sapiens	6.3.2.-	none	none	zf-rbx1,zf-Apc11,zf-RING_2
	21829	2hye_2	ZN	ZINC ION	ZN	E3 ubiquitin-protein ligase RBX1	Homo sapiens	none	3.30.40.10	g.44.1.1	zf-rbx1,zf-Apc11,zf-RING_2
	25243	2ct2_2	ZN	ZINC ION	ZN	E3 ubiquitin-protein ligase TRIM32	Homo sapiens	6.3.2.-	none	none	zf-RING_LisH,zf-C3HC4_2,zf-RING_2,zf-C3HC4,zf-C3HC4_3
	27099	3hct_2	ZN	ZINC ION	ZN	TNF receptor-associated factor 6	Homo sapiens	none	none	none	zf-C3HC4_2,zf-RING_2,zf-C3HC4,zf-C3HC4_3
	21837	3dqv_1	ZN	ZINC ION	ZN	E3 ubiquitin-protein ligase RBX1	Homo sapiens	none	none	g.44.1.1	zf-rbx1,zf-Apc11,zf-RING_2
	34481	2ysj_1	ZN	ZINC ION	ZN	E3 ubiquitin-protein ligase TRIM31	Homo sapiens	none	none	none	zf-C3HC4,zf-C3HC4_2,zf-RING_LisH,zf-RING_2
	40819	3vk6_3	ZN	ZINC ION	ZN	E3 ubiquitin-protein ligase Hakai	Mus musculus	6.3.2.-	none	none	none
	27020	2y1n_2	ZN	ZINC ION	ZN	E3 ubiquitin-protein ligase CBL	Homo sapiens	6.3.2.-	none	none	zf-C3HC4_3,zf-C3HC4,zf-C3HC4_2
	42176	4k95_12	ZN	ZINC ION	ZN	E3 ubiquitin-protein ligase parkin	Rattus norvegicus	6.3.2	none	none	none
	38585	1wim_2	ZN	ZINC ION	ZN	Probable E3 ubiquitin-protein ligase RNF144A	Homo sapiens	none	none	g.44.1.1	none
	34481	2djb_1	ZN	ZINC ION	ZN	Polycomb group RING finger protein 6	Homo sapiens	none	none	none	zf-C3HC4,zf-C3HC4_2,zf-RING_2
	37448	1jm7_4	ZN	ZINC ION	ZN	BRCA1-associated RING domain protein 1	Homo sapiens	none	3.30.40.10	g.44.1.1	none
cluster 141	40122	2l9z_1	ZN	ZINC ION	ZN	PR domain zinc finger protein 4	Homo sapiens	none	none	none	none
	42544	2m7a_1	ZN	ZINC ION	ZN	protein	Escherichia coli O111:H- str. 11128	none	none	none	none
	30191	4k7d_14	ZN	ZINC ION	ZN	E3 ubiquitin-protein ligase parkin	Rattus norvegicus	6.3.2	none	none	IBR
	28681	3gv4_3	ZN	ZINC ION	ZN	Histone deacetylase 6	Homo sapiens	3.5.1.98	3.30.40.10	none	zf-UBP
	24234	2d8u_2	ZN	ZINC ION	ZN	E3 ubiquitin-protein ligase TRIM63	Homo sapiens	6.3.2.-	none	g.43.1.1	zf-B_box
	42267	4k7d_11	ZN	ZINC ION	ZN	E3 ubiquitin-protein ligase parkin	Rattus norvegicus	6.3.2	none	none	none
	42160	4ijd_1	ZN	ZINC ION	ZN	Histone-lysine N-methyltransferase PRDM9	Homo sapiens	2.1.1.43	none	none	none
	28681	3mhh_7	ZN	ZINC ION	ZN	Ubiquitin carboxyl-terminal hydrolase 8	Saccharomyces cerevisiae	3.1.2.15	none	none	zf-UBP
	28707	4fip_4	ZN	ZINC ION	ZN	Ubiquitin carboxyl-terminal hydrolase 8	Saccharomyces cerevisiae S288c	3.4.19.12	none	none	zf-UBP
	39377	3ray_3	ZN	ZINC ION	ZN	PR domain-containing protein 11	Homo sapiens	none	none	none	none
	42175	4k95_1	ZN	ZINC ION	ZN	E3 ubiquitin-protein ligase parkin	Rattus norvegicus	6.3.2	none	none	none
cluster 142	34484	1wwe_1	ZN	ZINC ION	ZN	Gag polyprotein	Moloney murine leukemia virus	none	none	g.40.1.1	zf-CCHC
	40139	2li8_1	ZN	ZINC ION	ZN	Protein lin-28 homolog A	Homo sapiens	none	none	none	none
	34486	1f6u_1	ZN	ZINC ION	ZN	Gag-Pol polyprotein	Human immunodeficiency virus 1	none	4.10.60.10	g.40.1.1	zf-CCHC
	38871	2cqf_1	ZN	ZINC ION	ZN	Protein lin-28 homolog A	Homo sapiens	none	none	none	none
	34486	2znf_1	ZN	ZINC ION	ZN	Gag polyprotein	Human immunodeficiency virus 1	none	none	g.40.1.1	zf-CCHC
	37729	3e2u_1	ZN	ZINC ION	ZN	CAP-Gly domain-containing linker protein 1	Homo sapiens	none	none	none	none
	34487	1ncp_1	ZN	ZINC ION	ZN	Gag-Pol polyprotein	Human immunodeficiency virus 1	none	none	g.40.1.1	zf-CCHC
	40424	3ts2_2	ZN	ZINC ION	ZN	Protein lin-28 homolog A	Mus musculus	none	none	none	none
	21249	3alr_5	ZN	ZINC ION	ZN	Nanos protein	Danio rerio	none	none	none	zf-nanos
	34486	2jzw_2	ZN	ZINC ION	ZN	HIV-1 nucleocapsid protein NCp7(12-55)	none	none	none	none	zf-CCHC
	21250	3alr_1	ZN	ZINC ION	ZN	Nanos protein	Danio rerio	none	none	none	zf-nanos
	37751	2hqh_1	ZN	ZINC ION	ZN	CAP-Gly domain-containing linker protein 1	Homo sapiens	none	none	none	none
	34486	3ts2_3	ZN	ZINC ION	ZN	Protein lin-28 homolog A	Mus musculus	none	none	none	zf-CCHC
	40485	3nyb_2	ZN	ZINC ION	ZN	Protein AIR2	Saccharomyces cerevisiae	none	none	none	none
	24163	2k7r_1	ZN	ZINC ION	ZN	Primosomal protein DnaI	Bacillus subtilis	none	none	none	DnaI_N
	34486	2l46_1	ZN	ZINC ION	ZN	Gag polyprotein	Human immunodeficiency virus 1	none	none	none	zf-CCHC
	35953	1dsv_1	ZN	ZINC ION	ZN	Gag polyprotein	Mouse mammary tumor virus	none	none	g.40.1.1	none
	34485	2m3z_2	ZN	ZINC ION	ZN	Gag-Pol polyprotein	Human immunodeficiency virus type 1 (NEW YORK-5 ISOLATE)	none	none	none	zf-CCHC
	35884	1cl4_1	ZN	ZINC ION	ZN	Gag polyprotein	Mason-Pfizer monkey virus	none	4.10.60.10	g.40.1.1	none
cluster 143	33109	2nvu_1	ZN	ZINC ION	ZN	NEDD8-activating enzyme E1 catalytic subunit	Homo sapiens	6.3.2.-	none	c.111.1.2	UBA_e1_thiolCys
	39505	3rui_1	ZN	ZINC ION	ZN	Ubiquitin-like modifier-activating enzyme ATG7	Saccharomyces cerevisiae S288c	none	none	none	none
	20710	1zfn_4	ZN	ZINC ION	ZN	Sulfur carrier protein ThiS adenylyltransferase	Escherichia coli	2.7.7.-	3.40.50.720	none	MoeZ_MoeB
	33108	3kyd_1	ZN	ZINC ION	ZN	SUMO-activating enzyme subunit 2	Homo sapiens	6.3.2.-	none	none	UBA_e1_thiolCys
	40813	4gsl_2	ZN	ZINC ION	ZN	Ubiquitin-like modifier-activating enzyme ATG7	Saccharomyces cerevisiae S288c	none	none	none	none
	20709	1zud_1	ZN	ZINC ION	ZN	Sulfur carrier protein ThiS adenylyltransferase	Escherichia coli K-12	2.7.7.-	3.40.50.720	none	MoeZ_MoeB
			CA	CALCIUM ION	CA
	40296	3h9q_2	ZN	ZINC ION	ZN	MccB protein	Escherichia coli	none	none	none	none
	41946	4gsk_1	ZN	ZINC ION	ZN	Ubiquitin-like modifier-activating enzyme ATG7	Saccharomyces cerevisiae S288c	none	none	none	none
	39849	3guc_1	ZN	ZINC ION	ZN	Ubiquitin-like modifier-activating enzyme 5	Homo sapiens	2.7.7.-	none	none	none
	33110	1tt5_2	ZN	ZINC ION	ZN	NEDD8-activating enzyme E1 catalytic subunit	Homo sapiens	none	3.10.20.260,3.40.50.720	c.111.1.2	UBA_e1_thiolCys
cluster 144	25956	4a3c_5	ZN	ZINC ION	ZN	DNA-directed RNA polymerases I, II, and III subunit RPABC5	Saccharomyces cerevisiae	none	none	none	RNA_pol_N
	27267	2l62_1	ZN	ZINC ION	ZN	EC protein I/II	Triticum aestivum	none	none	none	Metallothio_PEC
			ZN	ZINC ION	ZN
	25956	3hkz_10	ZN	ZINC ION	ZN	DNA-directed RNA polymerase subunit N	Sulfolobus solfataricus P2	2.7.7.6	1.10.10.60	none	RNA_pol_N
	25956	4a3j_6	ZN	ZINC ION	ZN	DNA-directed RNA polymerases I, II, and III subunit RPABC5	Saccharomyces cerevisiae	none	none	none	RNA_pol_N
	25956	3s17_1	ZN	ZINC ION	ZN	DNA-directed RNA polymerases I, II, and III subunit RPABC5	Saccharomyces cerevisiae	none	none	none	RNA_pol_N
cluster 145	29430	3oi4_41	ZN	ZINC ION	ZN	30S ribosomal protein S14 type Z	Thermus thermophilus HB8	none	4.10.830.10	none	Ribosomal_S14
	26997	1e4u_1	ZN	ZINC ION	ZN	CCR4-NOT transcription complex subunit 4	Homo sapiens	none	3.30.40.10	g.44.1.1	zf-C3HC4_3
	23496	1ffy_2	ZN	ZINC ION	ZN	Isoleucyl-tRNA synthetase	Staphylococcus aureus	6.1.1.5	none	a.27.1.1	zf-FPG_IleRS
	43391	1wen_1	ZN	ZINC ION	ZN	Inhibitor of growth protein 4	Mus musculus	none	3.30.40.10	g.50.1.2	PHD
	39738	3sow_5	ZN	ZINC ION	ZN	E3 ubiquitin-protein ligase UHRF1	Homo sapiens	6.3.2.-	none	none	none
	37552	2r6f_1	ZN	ZINC ION	ZN	Excinuclease ABC subunit A	Geobacillus stearothermophilus 10	none	1.20.1580.10	none	none
	26182	3gtg_1	ZN	ZINC ION	ZN	DNA-directed RNA polymerase II subunit RPB2	Saccharomyces cerevisiae	2.7.7.6	none	none	RNA_pol_Rpb2_7
	38013	1qyb_2	ZN	ZINC ION	ZN	Rubrerythrin	Desulfovibrio vulgaris str. Hildenborough	none	2.20.28.10	g.41.5.1	none
	25363	1v5n_2	ZN	ZINC ION	ZN	Probable nucleoredoxin 1	Arabidopsis thaliana	none	none	g.49.1.3	C1_3
	27774	3qqc_2	ZN	ZINC ION	ZN	DNA-directed RNA polymerase subunit A''	Pyrococcus furiosus	none	none	none	RNA_pol_Rpb1_1
	39913	2e6s_3	ZN	ZINC ION	ZN	E3 ubiquitin-protein ligase UHRF2	Homo sapiens	6.3.2.-	none	none	none
	39877	2vf7_2	ZN	ZINC ION	ZN	EXCINUCLEASE ABC, SUBUNIT A.	Deinococcus radiodurans	none	none	none	none
	38445	1weq_1	ZN	ZINC ION	ZN	PHD finger protein 7	Mus musculus	none	3.30.40.10	g.50.1.2	none
	40323	3a1b_1	ZN	ZINC ION	ZN	Histone H3.1	Homo sapiens	2.1.1.37	none	none	none
	34537	1r4i_3	ZN	ZINC ION	ZN	Androgen receptor	Rattus norvegicus	none	3.30.50.10	g.39.1.2	zf-C4
	42262	4kc9_3	ZN	ZINC ION	ZN	E3 ubiquitin-protein ligase ARIH1	Homo sapiens	6.3.2	none	none	none
	26785	1x6m_5	ZN	ZINC ION	ZN	Glutathione-dependent formaldehyde-activating enzyme	Paracoccus denitrificans	4.4.-.-	3.90.1590.10	b.88.1.4	GFA
	21531	3irb_1	ZN	ZINC ION	ZN	uncharacterized protein from DUF35 family	Sulfolobus solfataricus	none	none	none	DUF35_N
	38577	3lrq_4	ZN	ZINC ION	ZN	E3 ubiquitin-protein ligase TRIM37	Homo sapiens	6.3.2.-	none	none	none
	34908	1far_1	ZN	ZINC ION	ZN	RAF proto-oncogene serine/threonine-protein kinase	Homo sapiens	2.7.1.-	3.30.60.20	g.49.1.1	C1_1
	28790	1hyj_2	ZN	ZINC ION	ZN	Early endosome antigen 1	Homo sapiens	none	3.30.40.10	g.50.1.1	FYVE
	32153	4fip_13	ZN	ZINC ION	ZN	Ubiquitin carboxyl-terminal hydrolase 8	Saccharomyces cerevisiae S288c	3.4.19.12	none	none	UCH,UCH_1
	33119	3kb1_1	ZN	ZINC ION	ZN	Nucleotide-binding protein	Archaeoglobus fulgidus	none	none	none	ParA
	30202	4k7d_1	ZN	ZINC ION	ZN	E3 ubiquitin-protein ligase parkin	Rattus norvegicus	6.3.2	none	none	IBR
	22646	2k0a_3	ZN	ZINC ION	ZN	Pre-mRNA-splicing factor RDS3	Saccharomyces cerevisiae	none	none	none	PHF5
	39879	2vf7_5	ZN	ZINC ION	ZN	EXCINUCLEASE ABC, SUBUNIT A.	Deinococcus radiodurans	none	none	none	none
	23355	3vuw_1	ZN	ZINC ION	ZN	Tumor necrosis factor alpha-induced protein 3	Homo sapiens	3.4.19.12	none	none	zf-A20
			K	POTASSIUM ION	K
	34933	4aq7_4	ZN	ZINC ION	ZN	Leucine--tRNA ligase	Escherichia coli	6.1.1.4	none	none	tRNA-synt_1,tRNA-synt_1g
	20762	1z60_2	ZN	ZINC ION	ZN	General transcription factor IIH subunit 2	Homo sapiens	none	3.10.370.10	g.49.1.2	C1_4
	30191	4k7d_23	ZN	ZINC ION	ZN	E3 ubiquitin-protein ligase parkin	Rattus norvegicus	6.3.2	none	none	IBR
	21770	4esj_1	ZN	ZINC ION	ZN	Type-2 restriction enzyme DpnI	Streptococcus pneumoniae TIGR4	3.1.21.4	none	none	DRP
	34482	2ecj_1	ZN	ZINC ION	ZN	Tripartite motif-containing protein 39	Homo sapiens	none	none	none	zf-C3HC4,zf-C3HC4_2,zf-RING_2,zf-RING_LisH,zf-C3HC4_3
	42266	4k7d_9	ZN	ZINC ION	ZN	E3 ubiquitin-protein ligase parkin	Rattus norvegicus	6.3.2	none	none	none
	42030	2lri_1	ZN	ZINC ION	ZN	Autoimmune regulator	Homo sapiens	none	none	none	none
	26829	2ku3_1	ZN	ZINC ION	ZN	Bromodomain-containing protein 1	Homo sapiens	none	none	none	PHD_2,PHD
	28578	4bn5_2	ZN	ZINC ION	ZN	NAD-dependent protein deacetylase sirtuin-3, mitochondrial	Homo sapiens	3.5.1	none	none	SIR2
	37798	2pvc_6	ZN	ZINC ION	ZN	DNA (cytosine-5)-methyltransferase 3-like	Homo sapiens	none	none	none	none
	32156	4fip_1	ZN	ZINC ION	ZN	Ubiquitin carboxyl-terminal hydrolase 8	Saccharomyces cerevisiae S288c	3.4.19.12	none	none	UCH,UCH_1
	22561	1i3q_6	ZN	ZINC ION	ZN	DNA-directed RNA polymerases I, II, and III subunit RPABC4	Saccharomyces cerevisiae	2.7.7.6	2.20.28.30	g.41.9.2	DNA_RNApol_7kD
	40327	3bvo_1	ZN	ZINC ION	ZN	Iron-sulfur cluster co-chaperone protein HscB, mitochondrial	Homo sapiens	none	1.10.287.110	none	none
	38578	1wil_1	ZN	ZINC ION	ZN	Protein KIAA1045	Homo sapiens	none	none	g.50.1.3	none
	32009	2xqn_3	ZN	ZINC ION	ZN	Testin	Homo sapiens	none	none	none	LIM
			ZN	ZINC ION	ZN
	38529	2a20_1	ZN	ZINC ION	ZN	Regulating synaptic membrane exocytosis protein 2	Rattus norvegicus	none	none	none	none
	41203	3ifu_2	ZN	ZINC ION	ZN	Non-structural protein	Porcine reproductive and respiratory syndrome virus	none	none	none	none
	21826	2lgv_3	ZN	ZINC ION	ZN	E3 ubiquitin-protein ligase RBX1	Homo sapiens	6.3.2	none	none	zf-rbx1,zf-Apc11,zf-RING_2
	23935	2con_1	ZN	ZINC ION	ZN	RNA-binding protein NOB1	Mus musculus	none	none	g.41.15.1	NOB1_Zn_bind
	32293	3v29_504	ZN	ZINC ION	ZN	50S ribosomal protein L33	Thermus thermophilus HB8	none	none	none	Ribosomal_L33
	32008	2xjy_4	ZN	ZINC ION	ZN	Rhombotin-2	Homo sapiens	none	none	none	LIM
	24249	2ki7_1	ZN	ZINC ION	ZN	Ribonuclease P protein component 4	Pyrococcus furiosus DSM 3638	3.1.26.5	none	none	Rpr2
	38800	3qla_5	ZN	ZINC ION	ZN	Transcriptional regulator ATRX	Homo sapiens	3.6.4.12	none	none	none
	23289	1kjz_1	ZN	ZINC ION	ZN	Translation initiation factor 2 subunit gamma	Pyrococcus abyssi	none	3.40.50.300	c.37.1.8	GTP_EFTU
	30050	2xig_9	ZN	ZINC ION	ZN	Ferric uptake regulation protein	Helicobacter pylori 26695	none	none	none	FUR
	31055	2vut_6	ZN	ZINC ION	ZN	Nitrogen regulatory protein areA	Emericella nidulans	none	3.30.50.10	g.39.1.1	GATA
	32932	2fyg_2	ZN	ZINC ION	ZN	Replicase polyprotein 1a	SARS coronavirus	none	none	g.86.1.1	NSP10
	26020	4a18_4	ZN	ZINC ION	ZN	60S ribosomal protein L34	Tetrahymena thermophila	none	none	none	Ribosomal_L34e
	39143	2cup_1	ZN	ZINC ION	ZN	Four and a half LIM domains protein 1	Homo sapiens	none	none	g.39.1.3	none
	34909	1ptq_1	ZN	ZINC ION	ZN	Protein kinase C delta type	Mus musculus	2.7.1.-	3.30.60.20	g.49.1.1	C1_1
	24582	3hay_1	ZN	ZINC ION	ZN	Ribosome biogenesis protein Nop10	Pyrococcus furiosus	none	none	none	Nop10p
	42943	2vmk_1	ZN	ZINC ION	ZN	Ribonuclease E	Escherichia coli	3.1.4.-	none	none	none
	28763	2b8k_1	ZN	ZINC ION	ZN	DNA-directed RNA polymerase II subunit RPB9	Saccharomyces cerevisiae	2.7.7.6	none	g.41.3.1	RNA_POL_M_15KD
	28578	4hda_1	ZN	ZINC ION	ZN	NAD-dependent protein deacylase sirtuin-5, mitochondrial	Homo sapiens	3.5.1	none	none	SIR2
	40744	1zbd_2	ZN	ZINC ION	ZN	Rabphilin-3A	Rattus norvegicus	none	3.30.40.10	g.50.1.1	none
	28399	3vdp_1	ZN	ZINC ION	ZN	Recombination protein RecR	Thermoanaerobacter tengcongensis MB4	none	none	none	RecR
	40019	2w0t_1	ZN	ZINC ION	ZN	Lethal(3)malignant brain tumor-like protein 2	Homo sapiens	none	none	none	none
	27764	2r93_1	ZN	ZINC ION	ZN	DNA-directed RNA polymerase II subunit RPB1	Saccharomyces cerevisiae	2.7.7.6	none	i.8.1.1	RNA_pol_Rpb1_1
	28791	1joc_3	ZN	ZINC ION	ZN	Early endosome antigen 1	Homo sapiens	none	3.30.40.10	g.50.1.1	FYVE
	42328	4gu0_12	ZN	ZINC ION	ZN	Lysine-specific histone demethylase 1B	Homo sapiens	1	none	none	none
	25161	1woy_1	ZN	ZINC ION	ZN	Methionyl-tRNA synthetase	Thermus thermophilus	6.1.1.10	2.170.220.10	c.26.1.1	tRNA-synt_1g,tRNA-synt_1
	21069	2xhq_1	ZN	ZINC ION	ZN	Archaemetzincin	Archaeoglobus fulgidus	3.-.-.-	none	none	Peptidase_M54
	22810	2luy_2	ZN	ZINC ION	ZN	Meiotic chromosome segregation protein P8B7.28c	Schizosaccharomyces pombe 972h-	none	none	none	Stc1
	29430	3tvg_504	ZN	ZINC ION	ZN	30S ribosomal protein S14 type Z	Thermus thermophilus HB8	none	none	none	Ribosomal_S14
	39307	2d8v_1	ZN	ZINC ION	ZN	Zinc finger FYVE domain-containing protein 19	Mus musculus	none	none	g.43.1.1	none
	27764	4a3l_6	ZN	ZINC ION	ZN	DNA-directed RNA polymerase II subunit RPB1	Saccharomyces cerevisiae	2.7.7.6	none	none	RNA_pol_Rpb1_1
	43393	2kwk_2	ZN	ZINC ION	ZN	Zinc finger protein DPF3	Homo sapiens	none	none	none	PHD
	37799	2pv0_7	ZN	ZINC ION	ZN	DNA (cytosine-5)-methyltransferase 3-like	Homo sapiens	none	none	none	none
	29428	3i8h_157	ZN	ZINC ION	ZN	30S ribosomal protein S14 type Z	Thermus thermophilus HB8	none	4.10.830.10	none	Ribosomal_S14
			MG	MAGNESIUM ION	MG
	38122	1kbe_1	ZN	ZINC ION	ZN	Kinase suppressor of Ras 1	Mus musculus	none	3.30.60.20	g.49.1.1	none
	27082	2inp_1	ZN	ZINC ION	ZN	Phenol hydroxylase component phN	Pseudomonas stutzeri	none	none	none	YHS
	22561	1sfo_5	ZN	ZINC ION	ZN	DNA-directed RNA polymerases I, II, and III subunit RPABC4	Saccharomyces cerevisiae	2.7.7.6	2.20.28.30	i.8.1.1	DNA_RNApol_7kD
	22478	2r6f_3	ZN	ZINC ION	ZN	Excinuclease ABC subunit A	Geobacillus stearothermophilus 10	none	1.20.1580.10	none	ABC_tran
	28763	3h3v_3	ZN	ZINC ION	ZN	DNA-directed RNA polymerase II subunit RPB9	Saccharomyces cerevisiae	2.7.7.6	2.20.25.10	none	RNA_POL_M_15KD
	27818	2o5j_5	ZN	ZINC ION	ZN	DNA-directed RNA polymerase subunit beta'	Thermus thermophilus HB8	2.7.7.6	none	e.29.1.2	RNA_pol_Rpb1_1
	37447	1jm7_1	ZN	ZINC ION	ZN	BRCA1-associated RING domain protein 1	Homo sapiens	none	3.30.40.10	g.44.1.1	none
	23607	2fe8_1	ZN	ZINC ION	ZN	Replicase polyprotein 1a	SARS coronavirus	3.4.22.-	none	none	Viral_protease,Peptidase_C16
	42187	3vrh_1	ZN	ZINC ION	ZN	protein	Pyrococcus horikoshii OT3	none	none	none	none
	41105	3cm6_4	ZN	ZINC ION	ZN	Cell death-related nuclease 4	Caenorhabditis elegans	3.1.-.-	none	none	none
	36924	3p2a_2	ZN	ZINC ION	ZN	Putative thioredoxin-like protein	Yersinia pestis CO92	none	none	none	none
	37553	3pih_2	ZN	ZINC ION	ZN	UvrABC system protein A	Thermotoga maritima	none	none	none	none
	27764	1wcm_2	ZN	ZINC ION	ZN	DNA-directed RNA polymerase II subunit RPB1	Saccharomyces cerevisiae	2.7.7.6	none	i.8.1.1	RNA_pol_Rpb1_1
	21272	2kv1_1	ZN	ZINC ION	ZN	Methionine-R-sulfoxide reductase B1	Mus musculus	1.8.4.-	none	none	SelR
	31688	3u5e_4	ZN	ZINC ION	ZN	Ubiquitin-60S ribosomal protein L40	Saccharomyces cerevisiae S288c	none	none	none	Ribosomal_L40e
	32010	2jtn_1	ZN	ZINC ION	ZN	LIM domain-binding protein 1	Mus musculus	none	none	none	LIM
	39085	2ctu_1	ZN	ZINC ION	ZN	Zinc finger protein 483	Homo sapiens	none	none	none	none
	39789	2v9k_1	ZN	ZINC ION	ZN	Putative tRNA pseudouridine synthase Pus10	Homo sapiens	none	none	none	none
	25153	1mea_1	ZN	ZINC ION	ZN	Methionine--tRNA ligase	Escherichia coli	6.1.1.10	none	g.41.1.1	tRNA-synt_1g
	29396	2qnf_1	ZN	ZINC ION	ZN	Recombination endonuclease VII	Enterobacteria phage T4	3.1.22.4	none	d.4.1.5	Endonuclease_7
	42140	4gnd_1	ZN	ZINC ION	ZN	Histone-lysine N-methyltransferase NSD3	Homo sapiens	2.1.1.43	none	none	none
	27095	1tjl_2	ZN	ZINC ION	ZN	DnaK suppressor protein	Escherichia coli	none	none	g.39.1.13	zf-dskA_traR
	27106	2ckl_2	ZN	ZINC ION	ZN	E3 ubiquitin-protein ligase RING2	Mus musculus	6.3.2.-	none	none	zf-C3HC4_2,zf-RING_2,zf-C3HC4,zf-C3HC4_3,zf-Nse
	26542	2ep4_1	ZN	ZINC ION	ZN	RING finger protein 24	Homo sapiens	none	none	none	zf-RING_2,zf-C3HC4_2,zf-rbx1,zf-C3HC4,zf-C3HC4_3,zf-Apc11
	42178	4k95_21	ZN	ZINC ION	ZN	E3 ubiquitin-protein ligase parkin	Rattus norvegicus	6.3.2	none	none	none
	30064	3mwm_2	ZN	ZINC ION	ZN	Putative metal uptake regulation protein	Streptomyces coelicolor	none	none	none	FUR
	23838	2jne_1	ZN	ZINC ION	ZN	Uncharacterized protein yfgJ	Escherichia coli	none	2.10.290.10	g.41.18.1	DUF1407
	22652	2k0a_1	ZN	ZINC ION	ZN	Pre-mRNA-splicing factor RDS3	Saccharomyces cerevisiae	none	none	none	PHF5
	41953	4bbq_3	ZN	ZINC ION	ZN	Lysine-specific demethylase 2A	Homo sapiens	1.14.11.27	none	none	none
	29430	2vqf_43	ZN	ZINC ION	ZN	30S ribosomal protein S14 type Z	Thermus thermophilus HB8	none	4.10.830.10	g.39.1.7	Ribosomal_S14
	23603	2fe8_2	ZN	ZINC ION	ZN	Replicase polyprotein 1a	SARS coronavirus	3.4.22.-	none	none	Viral_protease,Peptidase_C16
	24982	4guu_1	ZN	ZINC ION	ZN	Lysine-specific histone demethylase 1B	Homo sapiens	1	none	none	zf-CW
	32010	4jcj_11	ZN	ZINC ION	ZN	Insulin gene enhancer protein ISL-1	Mus musculus	none	none	none	LIM
	38528	2a20_2	ZN	ZINC ION	ZN	Regulating synaptic membrane exocytosis protein 2	Rattus norvegicus	none	none	none	none
	37254	4ezh_2	ZN	ZINC ION	ZN	Lysine-specific demethylase 6B	Mus musculus	1.14.11	none	none	none
	23650	2ct0_1	ZN	ZINC ION	ZN	Non-structural maintenance of chromosomes element 1 homolog	Homo sapiens	none	none	none	zf-RING-like
	43391	3u5m_22	ZN	ZINC ION	ZN	E3 ubiquitin-protein ligase TRIM33	Homo sapiens	6.3.2.-	none	none	PHD
	37916	2bx2_3	ZN	ZINC ION	ZN	Ribonuclease E	Escherichia coli	3.1.4.-	none	none	none
	26792	2lq6_1	ZN	ZINC ION	ZN	Bromodomain-containing protein 1	Homo sapiens	none	none	none	zf-HC5HC2H,zf-HC5HC2H_2
	32633	4giz_2	ZN	ZINC ION	ZN	Protein E6	Human papillomavirus type 16	none	none	none	E6
	27272	1jjd_1	ZN	ZINC ION	ZN	Metallothionein	Synechococcus elongatus PCC 7942	none	2.30.170.10	g.46.1.1	Metallothio_Pro
			ZN	ZINC ION	ZN
	27774	1i50_1	ZN	ZINC ION	ZN	DNA-directed RNA polymerase II subunit RPB1	Saccharomyces cerevisiae	2.7.7.6	none	e.29.1.2	RNA_pol_Rpb1_1
	26052	1hk8_2	ZN	ZINC ION	ZN	Anaerobic ribonucleoside-triphosphate reductase	Enterobacteria phage T4	1.17.4.2	3.20.70.20	c.7.1.3	NRDD,Gly_radical
	21810	1twa_9	ZN	ZINC ION	ZN	DNA-directed RNA polymerase II subunit RPB9	Saccharomyces cerevisiae	2.7.7.6	2.20.25.10	g.41.3.1	TFIIS_C
	38801	3zqj_9	ZN	ZINC ION	ZN	UvrABC system protein A	Mycobacterium tuberculosis	none	none	none	none
	36739	3lta_1	ZN	ZINC ION	ZN	ATP Binding Protein-DX	synthetic construct	none	none	none	none
	23175	3na7_2	ZN	ZINC ION	ZN	HP0958	Helicobacter pylori NCTC 11638	none	none	none	DUF164
	23049	1xaf_2	ZN	ZINC ION	ZN	orf, conserved hypothetical protein	Shigella flexneri 2a str. 2457T	none	3.60.140.10	d.194.1.2	Cu-oxidase_4
	42377	2m13_1	ZN	ZINC ION	ZN	Cytoplasmic polyadenylation element-binding protein 1	Homo sapiens	none	none	none	none
	27102	2xcm_3	ZN	ZINC ION	ZN	Cysteine and histidine-rich domain-containing protein RAR1	Arabidopsis thaliana	none	none	none	CHORD
	28763	2ja7_11	ZN	ZINC ION	ZN	DNA-directed RNA polymerase II subunit RPB9	Saccharomyces cerevisiae	2.7.7.6	2.20.25.10	g.41.3.1	RNA_POL_M_15KD
	20639	2dip_1	ZN	ZINC ION	ZN	E3 ubiquitin-protein ligase ZSWIM2	Homo sapiens	none	none	g.44.1.6	ZZ
	39451	1ltl_5	ZN	ZINC ION	ZN	DNA replication initiator (Cdc21/Cdc54)	Methanothermobacter thermautotrophicus	none	2.20.28.10	b.40.4.11	none
	27105	1rmd_1	ZN	ZINC ION	ZN	V(D)J recombination-activating protein 1	Mus musculus	none	3.30.40.10	g.44.1.1	zf-C3HC4_2,zf-C3HC4
	41840	4g24_2	ZN	ZINC ION	ZN	Pentatricopeptide repeat-containing protein At2g32230, mitochondrial	Arabidopsis thaliana	3.1.26.5	none	none	none
	43385	2kwj_1	ZN	ZINC ION	ZN	Zinc finger protein DPF3	Homo sapiens	none	none	none	PHD
	28711	4fip_5	ZN	ZINC ION	ZN	Ubiquitin carboxyl-terminal hydrolase 8	Saccharomyces cerevisiae S288c	3.4.19.12	none	none	zf-UBP
	25157	1f4l_1	ZN	ZINC ION	ZN	Methionine--tRNA ligase	Escherichia coli	6.1.1.10	2.20.28.20	g.41.1.1	tRNA-synt_1g
	25364	1zt2_1	ZN	ZINC ION	ZN	Probable DNA primase small subunit	Sulfolobus solfataricus	2.7.7.-	none	d.264.1.1	DNA_primase_S
	38584	1wim_1	ZN	ZINC ION	ZN	Probable E3 ubiquitin-protein ligase RNF144A	Homo sapiens	none	none	g.44.1.1	none
	22510	4bbs_2	ZN	ZINC ION	ZN	Transcription initiation factor IIB	Saccharomyces cerevisiae	none	none	none	TF_Zn_Ribbon
	29667	1w4r_1	ZN	ZINC ION	ZN	Thymidine kinase, cytosolic	Homo sapiens	2.7.1.21	3.30.60.20	none	TK
	41952	4bbq_1	ZN	ZINC ION	ZN	Lysine-specific demethylase 2A	Homo sapiens	1.14.11.27	none	none	none
	26182	3h0g_2	ZN	ZINC ION	ZN	DNA-directed RNA polymerase II subunit RPB2	Schizosaccharomyces pombe 972h-	2.7.7.6	none	none	RNA_pol_Rpb2_7
	36223	1i3j_1	ZN	ZINC ION	ZN	Intron-associated endonuclease 1	Enterobacteria phage T4	3.1.-.-	none	d.285.1.1	none
	37867	2i14_1	ZN	ZINC ION	ZN	Nicotinate-nucleotide pyrophosphorylase	Pyrococcus furiosus	none	none	c.1.17.1	none
	22480	3zqj_12	ZN	ZINC ION	ZN	UvrABC system protein A	Mycobacterium tuberculosis	none	none	none	ABC_tran
	42388	4kbl_10	ZN	ZINC ION	ZN	E3 ubiquitin-protein ligase ARIH1	Homo sapiens	6.3.2	none	none	none
	34937	2v0g_5	ZN	ZINC ION	ZN	LEUCYL-TRNA SYNTHETASE	Thermus thermophilus	none	none	none	tRNA-synt_1,tRNA-synt_1g
	26542	3ng2_2	ZN	ZINC ION	ZN	E3 ubiquitin ligase RNF4	Rattus norvegicus	none	none	none	zf-RING_2,zf-C3HC4_2,zf-C3HC4_3,zf-C3HC4
	39475	2zet_2	ZN	ZINC ION	ZN	Melanophilin	Mus musculus	none	none	none	none
	24180	3flo_1	ZN	ZINC ION	ZN	DNA polymerase alpha catalytic subunit A	Saccharomyces cerevisiae	2.7.7.7	none	none	zf-DNA_Pol
	43393	2kgi_1	ZN	ZINC ION	ZN	Lysine-specific demethylase 5A	Homo sapiens	1.14.11.-	none	none	PHD
	39883	2vf8_3	ZN	ZINC ION	ZN	EXCINUCLEASE ABC, SUBUNIT A.	Deinococcus radiodurans	none	none	none	none
	41487	3v27_605	ZN	ZINC ION	ZN	50S ribosomal protein L24	Thermus thermophilus HB8	none	none	none	none
	20856	3u5c_4	ZN	ZINC ION	ZN	Ubiquitin-40S ribosomal protein S31	Saccharomyces cerevisiae S288c	none	none	none	Ribosomal_S27
	26880	2kdp_1	ZN	ZINC ION	ZN	Histone deacetylase complex subunit SAP30	Homo sapiens	none	none	none	zf-SAP30
	20698	2jr7_1	ZN	ZINC ION	ZN	DPH3 homolog	Homo sapiens	none	none	none	zf-CSL
	32157	3mtn_2	ZN	ZINC ION	ZN	Ubiquitin carboxyl-terminal hydrolase 21	Homo sapiens	3.1.2.15	none	none	UCH,UCH_1
	39759	3gn5_1	ZN	ZINC ION	ZN	Antitoxin MqsA	Escherichia coli K-12	none	none	none	none
	39004	2csz_1	ZN	ZINC ION	ZN	Synaptotagmin-like protein 4	Homo sapiens	none	none	none	none
	40652	4gy5_6	ZN	ZINC ION	ZN	E3 ubiquitin-protein ligase UHRF1	Homo sapiens	6.3.2	none	none	none
	31055	2kae_1	ZN	ZINC ION	ZN	GATA-type transcription factor	Caenorhabditis elegans	none	none	none	GATA
	26758	2yrc_1	ZN	ZINC ION	ZN	Protein transport protein Sec23A	Homo sapiens	none	none	none	zf-Sec23_Sec24
	23162	3a43_1	ZN	ZINC ION	ZN	Probable hydrogenase nickel incorporation protein hypA	Thermococcus kodakarensis KOD1	none	none	none	HypA
	37112	2xoy_3	ZN	ZINC ION	ZN	E3 ubiquitin-protein ligase CHFR	Homo sapiens	6.3.2.-	none	none	none
	36831	1p9r_1	ZN	ZINC ION	ZN	General secretion pathway protein E	Vibrio cholerae	none	3.40.50.300	c.37.1.11	none
	23265	3qwp_1	ZN	ZINC ION	ZN	SET and MYND domain-containing protein 3	Homo sapiens	2.1.1.43	none	none	SET,zf-MYND
	40817	3vk6_1	ZN	ZINC ION	ZN	E3 ubiquitin-protein ligase Hakai	Mus musculus	6.3.2.-	none	none	none
	24767	2h3e_1	ZN	ZINC ION	ZN	Aspartate carbamoyltransferase regulatory chain	Escherichia coli	none	2.30.30.20	g.41.7.1	PyrI_C
	37658	3plw_1	ZN	ZINC ION	ZN	Recombination enhancement function protein	Enterobacteria phage P1	none	none	none	none
	43393	2f6j_3	ZN	ZINC ION	ZN	Nucleosome-remodeling factor subunit BPTF	Homo sapiens	none	none	none	PHD
	28157	1wii_1	ZN	ZINC ION	ZN	Transcription elongation factor 1 homolog	Mus musculus	none	none	g.41.3.4	Elf1
	32152	2vhf_2	ZN	ZINC ION	ZN	Ubiquitin carboxyl-terminal hydrolase CYLD	Homo sapiens	3.1.2.15	none	none	UCH
	23778	2ku3_2	ZN	ZINC ION	ZN	Bromodomain-containing protein 1	Homo sapiens	none	none	none	PHD,PHD_2
	32010	2xjz_4	ZN	ZINC ION	ZN	Rhombotin-2	Homo sapiens	none	none	none	LIM
	29430	2y0u_2	ZN	ZINC ION	ZN	30S ribosomal protein S14 type Z	Thermus thermophilus HB8	none	4.10.830.10	none	Ribosomal_S14
	42177	4k95_17	ZN	ZINC ION	ZN	E3 ubiquitin-protein ligase parkin	Rattus norvegicus	6.3.2	none	none	none
	43387	3sox_5	ZN	ZINC ION	ZN	E3 ubiquitin-protein ligase UHRF1	Homo sapiens	6.3.2.-	none	none	PHD
	42423	4i1f_5	BA	BARIUM ION	BA	protein	Homo sapiens	6.3.2	none	none	none
			ZN	ZINC ION	ZN
	29430	2wdg_301	ZN	ZINC ION	ZN	30S ribosomal protein S14 type Z	Thermus thermophilus HB8	none	4.10.830.10	none	Ribosomal_S14
	22515	2akl_1	ZN	ZINC ION	ZN	phnA-like protein pa0128	Pseudomonas aeruginosa PAO1	none	2.20.25.10	g.41.3.5	PhnA_Zn_Ribbon
	39981	2vrt_2	ZN	ZINC ION	ZN	Ribonuclease E	Escherichia coli	3.1.4.-	none	none	none
	37552	3zqj_10	ZN	ZINC ION	ZN	UvrABC system protein A	Mycobacterium tuberculosis	none	none	none	none
	39627	1y02_2	ZN	ZINC ION	ZN	E3 ubiquitin-protein ligase rififylin	Homo sapiens	none	none	g.50.1.1	none
	32647	2ewl_1	ZN	ZINC ION	ZN	Protein E7	Human papillomavirus type 45	none	none	g.91.1.1	E7
	22852	1vyx_1	ZN	ZINC ION	ZN	E3 ubiquitin-protein ligase MIR1	Human herpesvirus 8	none	3.30.40.10	g.44.1.3	RINGv
	27764	1y1w_2	ZN	ZINC ION	ZN	DNA-directed RNA polymerase II subunit RPB1	Saccharomyces cerevisiae	2.7.7.6	none	i.8.1.1	RNA_pol_Rpb1_1
	42395	4ddu_1	ZN	ZINC ION	ZN	Reverse gyrase	Thermotoga maritima	3.6.4.12	none	none	none
	32008	1x64_2	ZN	ZINC ION	ZN	PDZ and LIM domain protein 3	Mus musculus	none	none	g.39.1.3	LIM
	34908	1ptr_2	ZN	ZINC ION	ZN	Protein kinase C delta type	Mus musculus	2.7.1.-	3.30.60.20	g.49.1.1	C1_1
	24176	3flo_3	ZN	ZINC ION	ZN	DNA polymerase alpha catalytic subunit A	Saccharomyces cerevisiae	2.7.7.7	none	none	zf-DNA_Pol
	22892	2ds5_2	ZN	ZINC ION	ZN	ATP-dependent Clp protease ATP-binding subunit ClpX	Escherichia coli	none	none	g.39.1.11	zf-C4_ClpX
	31333	3u5i_3	ZN	ZINC ION	ZN	60S ribosomal protein L42-A	Saccharomyces cerevisiae S288c	none	none	none	Ribosomal_L44
	38466	3ldy_2	ZN	ZINC ION	ZN	restriction endonuclease PacI	Pseudomonas alcaligenes	none	none	none	none
	23496	3jr4_1	ZN	ZINC ION	ZN	Formamidopyrimidine-DNA glycosylase	Geobacillus stearothermophilus	4.2.99.18	none	none	zf-FPG_IleRS
	26201	2ctt_1	ZN	ZINC ION	ZN	DnaJ homolog subfamily A member 3, mitochondrial	Homo sapiens	none	none	none	DnaJ_CXXCXGXG
	42188	3vrh_2	ZN	ZINC ION	ZN	protein	Pyrococcus horikoshii OT3	none	none	none	none
	23025	3ndi_1	ZN	ZINC ION	ZN	Methyltransferase	Micromonospora chalcea	none	none	none	Methyltransf_13
	27764	2e2j_7	ZN	ZINC ION	ZN	DNA-directed RNA polymerase II subunit RPB1	Saccharomyces cerevisiae	2.7.7.6	none	e.29.1.2	RNA_pol_Rpb1_1
	43387	3u5m_32	ZN	ZINC ION	ZN	E3 ubiquitin-protein ligase TRIM33	Homo sapiens	6.3.2.-	none	none	PHD
	25242	2ct2_1	ZN	ZINC ION	ZN	E3 ubiquitin-protein ligase TRIM32	Homo sapiens	6.3.2.-	none	none	zf-RING_LisH,zf-C3HC4_2,zf-RING_2,zf-C3HC4,zf-C3HC4_3
	42443	4b86_12	ZN	ZINC ION	ZN	Male-specific lethal 2 homolog	Homo sapiens	none	none	none	none
	22561	3gtg_5	ZN	ZINC ION	ZN	DNA-directed RNA polymerases I, II, and III subunit RPABC4	Saccharomyces cerevisiae	none	2.20.28.30	none	DNA_RNApol_7kD
	42139	4gnd_3	ZN	ZINC ION	ZN	Histone-lysine N-methyltransferase NSD3	Homo sapiens	2.1.1.43	none	none	none
	34934	2bte_6	ZN	ZINC ION	ZN	LEUCYL-TRNA SYNTHETASE	Thermus thermophilus	6.1.1.4	none	none	tRNA-synt_1
	32008	1ibi_1	ZN	ZINC ION	ZN	Cysteine and glycine-rich protein 2	Coturnix japonica	none	2.10.110.10	g.39.1.3	LIM
	27106	1chc_1	ZN	ZINC ION	ZN	E3 ubiquitin-protein ligase ICP0	Equid herpesvirus 1	none	3.30.40.10	g.44.1.1	zf-C3HC4_2,zf-C3HC4,zf-RING_2,zf-C3HC4_3,zf-RING_LisH
	32939	2iyk_3	ZN	ZINC ION	ZN	Regulator of nonsense transcripts 1	Homo sapiens	3.6.1.-	none	none	UPF1_Zn_bind
	29088	2rhq_1	ZN	ZINC ION	ZN	Phenylalanyl-tRNA synthetase alpha chain	Staphylococcus haemolyticus	6.1.1.20	3.30.930.10	none	tRNA-synt_2d
	25166	1rqg_2	ZN	ZINC ION	ZN	Methionyl-tRNA synthetase	Pyrococcus abyssi	6.1.1.10	2.170.220.10	c.26.1.1,g.41.1.1	tRNA-synt_1g,tRNA-synt_1
	23673	4a17_203	ZN	ZINC ION	ZN	60S ribosomal protein L37a	Tetrahymena thermophila	none	none	none	Ribosomal_L37ae
	28578	2h2g_1	ZN	ZINC ION	ZN	NAD-dependent deacetylase	Thermotoga maritima	3.5.1.-	3.30.1600.10	c.31.1.5	SIR2
	26211	1rqf_1	ZN	ZINC ION	ZN	Casein kinase II subunit beta	Xenopus laevis	2.7.1.37	2.20.25.20	g.41.4.1	CK_II_beta
	23768	3v23_268	ZN	ZINC ION	ZN	50S ribosomal protein L32	Thermus thermophilus HB8	none	none	none	Ribosomal_L32p
	26317	2occ_4	ZN	ZINC ION	ZN	Cytochrome c oxidase subunit 5B, mitochondrial	Bos taurus	1.9.3.1	2.60.11.10	g.41.5.3	COX5B
	36986	2ba1_3	ZN	ZINC ION	ZN	Putative uncharacterized protein AF_0206	Archaeoglobus fulgidus	none	none	none	none
	37750	2ppt_2	ZN	ZINC ION	ZN	thioredoxin-2	Rhodobacter capsulatus	1.8.1.8	none	none	none
	21992	4af1_1	ZN	ZINC ION	ZN	Peptide chain release factor subunit 1	Halobacterium salinarum R1	3.6.5.3	none	none	eRF1_3
	40325	3a1b_3	ZN	ZINC ION	ZN	Histone H3.1	Homo sapiens	2.1.1.37	none	none	none
	28714	3ihp_2	ZN	ZINC ION	ZN	Ubiquitin carboxyl-terminal hydrolase 5	Homo sapiens	3.1.2.15	none	none	zf-UBP
	39760	3gn5_2	ZN	ZINC ION	ZN	Antitoxin MqsA	Escherichia coli K-12	none	none	none	none
	23371	2c7n_2	ZN	ZINC ION	ZN	Rab5 GDP/GTP exchange factor	Homo sapiens	none	none	g.39.1.15	zf-A20
	22623	2das_1	ZN	ZINC ION	ZN	Zinc finger MYM-type protein 5	Homo sapiens	none	none	g.39.1.17	zf-FCS
	43391	2k17_2	ZN	ZINC ION	ZN	Transcription initiation factor TFIID subunit 3	Mus musculus	none	none	none	PHD
	22649	2k0a_2	ZN	ZINC ION	ZN	Pre-mRNA-splicing factor RDS3	Saccharomyces cerevisiae	none	none	none	PHF5
	25153	1rqg_1	ZN	ZINC ION	ZN	Methionyl-tRNA synthetase	Pyrococcus abyssi	6.1.1.10	2.170.220.10	g.41.1.1	tRNA-synt_1g
	30174	1v9p_2	ZN	ZINC ION	ZN	DNA ligase	Thermus filiformis	6.5.1.2	none	a.60.2.2	DNA_ligase_ZBD
	42141	4gnd_6	ZN	ZINC ION	ZN	Histone-lysine N-methyltransferase NSD3	Homo sapiens	2.1.1.43	none	none	none
	26542	2ecn_1	ZN	ZINC ION	ZN	RING finger protein 141	Homo sapiens	none	none	none	zf-RING_2,zf-C3HC4_2,zf-C3HC4_3,zf-C3HC4
	24327	2dmj_1	ZN	ZINC ION	ZN	Poly [ADP-ribose] polymerase 1	Homo sapiens	2.4.2.30	none	none	zf-PARP
	30070	2fe3_1	ZN	ZINC ION	ZN	Peroxide operon regulator	Bacillus subtilis	none	none	none	FUR
	25787	2yqq_1	ZN	ZINC ION	ZN	Zinc finger HIT domain-containing protein 3	Homo sapiens	none	none	none	zf-HIT
	25783	1x4s_2	ZN	ZINC ION	ZN	Zinc finger HIT domain-containing protein 2	Homo sapiens	none	none	g.85.1.2	zf-HIT
	43387	2kwj_3	ZN	ZINC ION	ZN	Zinc finger protein DPF3	Homo sapiens	none	none	none	PHD
	30198	4i1h_8	ZN	ZINC ION	ZN	protein	Homo sapiens	6.3.2	none	none	IBR
	29528	1wfl_1	ZN	ZINC ION	ZN	AN1-type zinc finger protein 5	Mus musculus	none	none	g.80.1.1	zf-AN1
	40172	2lo3_1	ZN	ZINC ION	ZN	SAGA-associated factor 73	Saccharomyces cerevisiae S288c	none	none	none	none
	28763	2ja6_1	ZN	ZINC ION	ZN	DNA-directed RNA polymerase II subunit RPB9	Saccharomyces cerevisiae	2.7.7.6	2.20.25.10	g.41.3.1	RNA_POL_M_15KD
	23265	3tg5_3	ZN	ZINC ION	ZN	N-lysine methyltransferase SMYD2	Homo sapiens	2.1.1.-	none	none	SET,zf-MYND
	23649	2ct0_2	ZN	ZINC ION	ZN	Non-structural maintenance of chromosomes element 1 homolog	Homo sapiens	none	none	none	zf-RING-like
	32008	2iyb_5	ZN	ZINC ION	ZN	Testin	Homo sapiens	none	none	none	LIM
	37237	2gb5_1	ZN	ZINC ION	ZN	NADH pyrophosphatase	Escherichia coli K-12	3.6.1.22	none	none	none
	40123	2lcq_1	ZN	ZINC ION	ZN	Putative ribonuclease VapC6	Pyrococcus horikoshii OT3	none	none	none	none
	23163	2kdx_1	ZN	ZINC ION	ZN	Hydrogenase/urease nickel incorporation protein hypA	Helicobacter pylori 26695	none	none	none	HypA
	25124	2kwq_1	ZN	ZINC ION	ZN	Protein MCM10 homolog	Xenopus laevis	none	none	none	Mcm10
	42947	2vrt_1	ZN	ZINC ION	ZN	Ribonuclease E	Escherichia coli	3.1.4.-	none	none	none
	22811	2luy_1	ZN	ZINC ION	ZN	Meiotic chromosome segregation protein P8B7.28c	Schizosaccharomyces pombe 972h-	none	none	none	Stc1
	38799	3qln_1	ZN	ZINC ION	ZN	Transcriptional regulator ATRX	Homo sapiens	3.6.4.12	none	none	none
	39847	2zzf_1	ZN	ZINC ION	ZN	Alanine--tRNA ligase	Pyrococcus horikoshii	6.1.1.7	none	none	none
	26997	2y1m_16	ZN	ZINC ION	ZN	E3 ubiquitin-protein ligase CBL	Homo sapiens	6.3.2.-	none	none	zf-C3HC4_3,zf-C3HC4,zf-C3HC4_2
	38090	1x3z_1	ZN	ZINC ION	ZN	Peptide-N(4)-(N-acetyl-beta-glucosaminyl)asparagine amidase	Saccharomyces cerevisiae	3.5.1.52	none	d.3.1.4	none
	24084	2hf1_2	ZN	ZINC ION	ZN	UPF0434 protein CV_3345	Chromobacterium violaceum ATCC 12472	2.7.1.130	2.20.25.10	b.171.1.1	Trm112p
	21910	3p8b_1	ZN	ZINC ION	ZN	DNA-directed RNA polymerase, subunit e''	Pyrococcus furiosus	none	none	none	Spt4
	27764	3gtl_1	ZN	ZINC ION	ZN	DNA-directed RNA polymerase II subunit RPB1	Saccharomyces cerevisiae	2.7.7.6	none	none	RNA_pol_Rpb1_1
	21060	2dkt_5	ZN	ZINC ION	ZN	RING finger and CHY zinc finger domain-containing protein 1	Mus musculus	none	none	g.89.1.1	zf-CHY
	25564	4a18_1	ZN	ZINC ION	ZN	60S ribosomal protein L37	Tetrahymena thermophila	none	none	none	Ribosomal_L37e
	27020	1e4u_2	ZN	ZINC ION	ZN	CCR4-NOT transcription complex subunit 4	Homo sapiens	none	3.30.40.10	g.44.1.1	zf-C3HC4_3
	39878	2vf7_3	ZN	ZINC ION	ZN	EXCINUCLEASE ABC, SUBUNIT A.	Deinococcus radiodurans	none	none	none	none
	28074	3f2b_1	ZN	ZINC ION	ZN	DNA polymerase III polC-type	Geobacillus kaustophilus	2.7.7.7	none	none	DNA_pol3_alpha
	39880	2vf7_6	ZN	ZINC ION	ZN	EXCINUCLEASE ABC, SUBUNIT A.	Deinococcus radiodurans	none	none	none	none
	21225	3k1l_16	ZN	ZINC ION	ZN	Fancl	Drosophila melanogaster	6.3.2.19	none	none	FANCL_C
	26923	3axs_1	ZN	ZINC ION	ZN	tRNA (guanine(26)-N(2)/guanine(27)-N(2))-dimethyltransferase	Aquifex aeolicus	2.1.1.32	none	none	TRM
	39771	2jun_3	ZN	ZINC ION	ZN	Midline-1	Homo sapiens	6.3.2.-	none	none	none
	22848	1w3s_2	ZN	ZINC ION	ZN	DNA repair protein recO	Deinococcus radiodurans R1	none	none	none	RecO_C
	32932	2ga6_20	ZN	ZINC ION	ZN	Replicase polyprotein 1a	SARS coronavirus	none	none	g.86.1.1	NSP10
	37800	2hu9_3	ZN	ZINC ION	ZN	Copper chaperone CopZ	Archaeoglobus fulgidus	none	none	none	none
	40108	2f9y_1	ZN	ZINC ION	ZN	Acetyl-coenzyme A carboxylase carboxyl transferase subunit beta	Escherichia coli	6.4.1.2	none	c.14.1.4	none
	37929	3lcz_2	ZN	ZINC ION	ZN	Inhibitor of TRAP, regulated by T-BOX (Trp) sequence RtpA	Bacillus licheniformis ATCC 14580	none	none	none	none
	26182	2y0s_14	ZN	ZINC ION	ZN	DNA-directed RNA polymerase	Sulfolobus shibatae	2.7.7.6	none	none	RNA_pol_Rpb2_7
	43385	2dx8_1	ZN	ZINC ION	ZN	Pygopus homolog 1	Mus musculus	none	none	none	PHD
	22561	4a3g_5	ZN	ZINC ION	ZN	DNA-directed RNA polymerases I, II, and III subunit RPABC4	Saccharomyces cerevisiae	none	none	none	DNA_RNApol_7kD
	29430	3v2c_77	ZN	ZINC ION	ZN	30S ribosomal protein S14 type Z	Thermus thermophilus	none	none	none	Ribosomal_S14
	41317	4h4k_1	ZN	ZINC ION	ZN	CRISPR system Cmr subunit Cmr2	Pyrococcus furiosus DSM 3638	none	none	none	none
	39626	1y02_1	ZN	ZINC ION	ZN	E3 ubiquitin-protein ligase rififylin	Homo sapiens	none	none	g.50.1.1	none
	34909	3pfq_1	ZN	ZINC ION	ZN	Protein kinase C beta type	Rattus norvegicus	2.7.11.13	none	none	C1_1
	24372	1d0q_2	ZN	ZINC ION	ZN	DNA primase	Geobacillus stearothermophilus	2.7.7.-	3.90.580.10	g.41.3.2	zf-CHC2
	38809	3fc3_4	ZN	ZINC ION	ZN	Restriction endonuclease Hpy99I	Helicobacter pylori J99	none	none	none	none
	39474	2zet_1	ZN	ZINC ION	ZN	Melanophilin	Mus musculus	none	none	none	none
	32932	2ga6_1	ZN	ZINC ION	ZN	Replicase polyprotein 1a	SARS coronavirus	none	none	g.86.1.1	NSP10
	24682	1hc7_2	ZN	ZINC ION	ZN	Prolyl-tRNA synthetase	Thermus thermophilus	6.1.1.15	3.30.110.30	d.68.5.1	ProRS-C_1
	37554	3pih_3	ZN	ZINC ION	ZN	UvrABC system protein A	Thermotoga maritima	none	none	none	none
	28125	1pzw_1	ZN	ZINC ION	ZN	Transcription factor grauzone	Drosophila melanogaster	none	none	g.39.1.10	zf-AD
	34482	2djb_2	ZN	ZINC ION	ZN	Polycomb group RING finger protein 6	Homo sapiens	none	none	none	zf-C3HC4,zf-C3HC4_2,zf-RING_2
	37869	2i1o_1	ZN	ZINC ION	ZN	Putative nicotinate phosphoribosyltransferase	Thermoplasma acidophilum	none	none	none	none
	23168	3a44_2	ZN	ZINC ION	ZN	Probable hydrogenase nickel incorporation protein hypA	Thermococcus kodakarensis KOD1	none	none	none	HypA
	26182	3hkz_13	ZN	ZINC ION	ZN	DNA-directed RNA polymerase	Sulfolobus solfataricus P2	none	none	none	RNA_pol_Rpb2_7
	22512	1nui_3	ZN	ZINC ION	ZN	DNA primase/helicase	Enterobacteria phage T7	2.7.7.-	2.20.25.10	g.41.3.2	Prim_Zn_Ribbon
	27901	4bpo_80	ZN	ZINC ION	ZN	protein	Tetrahymena thermophila	none	none	none	Ribosomal_S26e
	39778	2k2d_1	ZN	ZINC ION	ZN	RING finger and CHY zinc finger domain-containing protein 1	Homo sapiens	none	2.20.28.10	none	none
	39005	2csz_2	ZN	ZINC ION	ZN	Synaptotagmin-like protein 4	Homo sapiens	none	none	none	none
	29430	3uzi_477	ZN	ZINC ION	ZN	30S ribosomal protein S14 type Z	Thermus thermophilus HB8	none	none	none	Ribosomal_S14
	21826	3dqv_4	ZN	ZINC ION	ZN	E3 ubiquitin-protein ligase RBX1	Homo sapiens	none	none	g.44.1.1	zf-rbx1,zf-Apc11,zf-RING_2
	40322	3a1a_3	ZN	ZINC ION	ZN	DNA (cytosine-5)-methyltransferase 3A	Homo sapiens	2.1.1.37	none	none	none
	28576	1s7g_4	ZN	ZINC ION	ZN	NAD-dependent deacetylase 2	Archaeoglobus fulgidus	3.5.1.-	none	c.31.1.5	SIR2
	29550	1xjh_1	ZN	ZINC ION	ZN	33 kDa chaperonin	Escherichia coli	none	3.90.1280.10	g.81.1.1	HSP33
	22561	3gto_2	ZN	ZINC ION	ZN	DNA-directed RNA polymerases I, II, and III subunit RPABC4	Saccharomyces cerevisiae	none	2.20.28.30	none	DNA_RNApol_7kD
	28263	1p3j_1	ZN	ZINC ION	ZN	Adenylate kinase	Bacillus subtilis	2.7.4.3	3.40.50.300	g.41.2.1	ADK,ADK_lid
	39716	3hi2_1	ZN	ZINC ION	ZN	Antitoxin MqsA	Escherichia coli K-12	none	none	none	none
	32941	2iyk_1	ZN	ZINC ION	ZN	Regulator of nonsense transcripts 1	Homo sapiens	3.6.1.-	none	none	UPF1_Zn_bind
	22850	1vyx_2	ZN	ZINC ION	ZN	E3 ubiquitin-protein ligase MIR1	Human herpesvirus 8	none	3.30.40.10	g.44.1.3	RINGv
	20774	2qkd_2	ZN	ZINC ION	ZN	Zinc finger protein ZPR1	Mus musculus	none	none	none	zf-ZPR1
	21452	1q68_1	ZN	ZINC ION	ZN	T-cell surface glycoprotein CD4	Homo sapiens	none	none	j.48.1.1,j.108.1.1	Tcell_CD4_Cterm
	36829	1p91_1	ZN	ZINC ION	ZN	Ribosomal RNA large subunit methyltransferase A	Escherichia coli	2.1.1.51	none	c.66.1.33	none
	31966	2xb4_1	ZN	ZINC ION	ZN	Adenylate kinase	Desulfovibrio gigas	2.7.4.3	3.40.50.300	none	ADK
	43385	3qzv_2	ZN	ZINC ION	ZN	Nucleosome-remodeling factor subunit BPTF	Homo sapiens	none	none	none	PHD
	20856	4bpo_6	ZN	ZINC ION	ZN	protein	Tetrahymena thermophila	none	none	none	Ribosomal_S27
	28262	1zin_1	ZN	ZINC ION	ZN	Adenylate kinase	Geobacillus stearothermophilus	2.7.4.3	3.40.50.300	g.41.2.1	ADK,ADK_lid
	21272	3hci_2	ZN	ZINC ION	ZN	Peptide methionine sulfoxide reductase MsrB	Xanthomonas campestris pv. campestris	1.8.4.11	none	none	SelR
	21102	2jvn_1	ZN	ZINC ION	ZN	Poly [ADP-ribose] polymerase 1	Homo sapiens	2.4.2.30	none	none	PADR1
	20760	2avu_1	ZN	ZINC ION	ZN	Flagellar transcriptional regulator FlhC	Escherichia coli	none	none	e.64.1.1	FlhC
	25163	1a8h_1	ZN	ZINC ION	ZN	Methionine--tRNA ligase	Thermus thermophilus HB8	6.1.1.10	2.170.220.10	c.26.1.1	tRNA-synt_1g,tRNA-synt_1
	39495	3rsn_1	ZN	ZINC ION	ZN	Set1/Ash2 histone methyltransferase complex subunit ASH2	Homo sapiens	none	none	none	none
	36640	2x5r_1	ZN	ZINC ION	ZN	HYPOTHETICAL PROTEIN ORF126	Pyrobaculum spherical virus	none	none	none	none
	40324	3a1b_2	ZN	ZINC ION	ZN	Histone H3.1	Homo sapiens	2.1.1.37	none	none	none
	23169	3a44_1	ZN	ZINC ION	ZN	Probable hydrogenase nickel incorporation protein hypA	Thermococcus kodakarensis KOD1	none	none	none	HypA
	26182	4ayb_12	ZN	ZINC ION	ZN	DNA-directed RNA polymerase	Sulfolobus shibatae	2.7.7.6	none	none	RNA_pol_Rpb2_7
	38422	1weo_1	ZN	ZINC ION	ZN	Cellulose synthase A catalytic subunit 7 [UDP-forming]	Arabidopsis thaliana	none	3.30.40.10	g.44.1.1	none
	23512	1lv3_1	ZN	ZINC ION	ZN	DNA gyrase inhibitor YacG	Escherichia coli	none	3.30.50.10	g.39.1.9	DUF329
	21102	4dqy_1	ZN	ZINC ION	ZN	Poly [ADP-ribose] polymerase 1	Homo sapiens	2.4.2.30	none	none	PADR1
	26182	2wb1_11	ZN	ZINC ION	ZN	DNA-DIRECTED RNA POLYMERASE RPO2 SUBUNIT	Sulfolobus shibatae	none	none	none	RNA_pol_Rpb2_7
	26182	3rzd_2	ZN	ZINC ION	ZN	DNA-directed RNA polymerase II subunit RPB2	Saccharomyces cerevisiae S288c	2.7.7.6	none	none	RNA_pol_Rpb2_7
	37203	2p0x_1	ZN	ZINC ION	ZN	abiotic ATP-binding, folding optimized protein	none	none	none	none	none
	24083	4adn_1	ZN	ZINC ION	ZN	Far1	Staphylococcus aureus	none	none	none	FBP
	41189	3cng_5	ZN	ZINC ION	ZN	NUDIX hydrolase	Nitrosomonas europaea ATCC 19718	none	2.20.70.10	none	none
	27764	3gtg_6	ZN	ZINC ION	ZN	DNA-directed RNA polymerase II subunit RPB1	Saccharomyces cerevisiae	2.7.7.6	none	none	RNA_pol_Rpb1_1
	21222	3k1l_4	ZN	ZINC ION	ZN	Fancl	Drosophila melanogaster	6.3.2.19	none	none	FANCL_C
	27818	4gzz_3	ZN	ZINC ION	ZN	DNA-directed RNA polymerase subunit beta'	Thermus thermophilus HB8	2.7.7.6	none	none	RNA_pol_Rpb1_1
	21810	3cqz_3	ZN	ZINC ION	ZN	DNA-directed RNA polymerase II subunit RPB9	Saccharomyces cerevisiae	none	2.20.25.10	none	TFIIS_C
	38423	1weo_2	ZN	ZINC ION	ZN	Cellulose synthase A catalytic subunit 7 [UDP-forming]	Arabidopsis thaliana	none	3.30.40.10	g.44.1.1	none
	26202	2ctt_2	ZN	ZINC ION	ZN	DnaJ homolog subfamily A member 3, mitochondrial	Homo sapiens	none	none	none	DnaJ_CXXCXGXG
	42031	2lri_2	ZN	ZINC ION	ZN	Autoimmune regulator	Homo sapiens	none	none	none	none
	21993	3ir9_1	ZN	ZINC ION	ZN	Peptide chain release factor subunit 1	Methanosarcina mazei	none	none	none	eRF1_3
	43387	1wen_2	ZN	ZINC ION	ZN	Inhibitor of growth protein 4	Mus musculus	none	3.30.40.10	g.50.1.2	PHD
	24889	2qgp_2	ZN	ZINC ION	ZN	HNH endonuclease	Geobacter metallireducens GS-15	none	none	none	HNH,HNH_4
	25016	2dcu_2	ZN	ZINC ION	ZN	Translation initiation factor 2 subunit beta	Pyrococcus furiosus DSM 3638	none	none	none	eIF-5_eIF-2B
	40321	3a1a_2	ZN	ZINC ION	ZN	DNA (cytosine-5)-methyltransferase 3A	Homo sapiens	2.1.1.37	none	none	none
	38576	3lrq_1	ZN	ZINC ION	ZN	E3 ubiquitin-protein ligase TRIM37	Homo sapiens	6.3.2.-	none	none	none
	25115	3ebe_2	ZN	ZINC ION	ZN	Protein MCM10 homolog	Xenopus laevis	none	none	none	zf-primase
	23768	3kni_96	ZN	ZINC ION	ZN	50S ribosomal protein L32	Thermus thermophilus HB8	none	none	none	Ribosomal_L32p
	27909	1d4u_1	ZN	ZINC ION	ZN	DNA repair protein complementing XP-A cells	Homo sapiens	none	3.90.530.10	g.39.1.5	XPA_N
	22561	3h3v_5	ZN	ZINC ION	ZN	DNA-directed RNA polymerases I, II, and III subunit RPABC4	Saccharomyces cerevisiae	2.7.7.6	2.20.28.30	none	DNA_RNApol_7kD
	32010	2iyb_9	ZN	ZINC ION	ZN	Testin	Homo sapiens	none	none	none	LIM
	22561	2e2h_8	ZN	ZINC ION	ZN	DNA-directed RNA polymerases I, II, and III subunit RPABC4	Saccharomyces cerevisiae	2.7.7.6	2.20.28.30	g.41.9.2	DNA_RNApol_7kD
	21810	4a3g_6	ZN	ZINC ION	ZN	DNA-directed RNA polymerase II subunit RPB9	Saccharomyces cerevisiae	none	none	none	TFIIS_C
	30053	2o03_1	ZN	ZINC ION	ZN	probable Zinc uptake regulation protein FurB	Mycobacterium tuberculosis	none	none	none	FUR
	32008	4jcj_5	ZN	ZINC ION	ZN	Insulin gene enhancer protein ISL-1	Mus musculus	none	none	none	LIM
	20777	2qkd_1	ZN	ZINC ION	ZN	Zinc finger protein ZPR1	Mus musculus	none	none	none	zf-ZPR1
	38798	3qlc_1	ZN	ZINC ION	ZN	Transcriptional regulator ATRX	Homo sapiens	3.6.4.12	none	none	none
	30159	1wj0_1	ZN	ZINC ION	ZN	Squamosa promoter-binding-like protein 12	Arabidopsis thaliana	none	4.10.1100.10	g.72.1.1	SBP
	21810	3s14_8	ZN	ZINC ION	ZN	DNA-directed RNA polymerase II subunit RPB9	Saccharomyces cerevisiae S288c	none	none	none	TFIIS_C
	26791	2lq6_2	ZN	ZINC ION	ZN	Bromodomain-containing protein 1	Homo sapiens	none	none	none	zf-HC5HC2H,zf-HC5HC2H_2
	42265	4k7d_13	ZN	ZINC ION	ZN	E3 ubiquitin-protein ligase parkin	Rattus norvegicus	6.3.2	none	none	none
	40106	2f9i_1	ZN	ZINC ION	ZN	Acetyl-coenzyme A carboxylase carboxyl transferase subunit beta	Staphylococcus aureus	none	none	none	none
	24867	2f4m_1	ZN	ZINC ION	ZN	Peptide-N(4)-(N-acetyl-beta-glucosaminyl)asparagine amidase	Mus musculus	3.5.1.52	none	d.3.1.4	Transglut_core
	32008	2xjz_6	ZN	ZINC ION	ZN	Rhombotin-2	Homo sapiens	none	none	none	LIM
	42692	1q69_1	ZN	ZINC ION	ZN	Tyrosine-protein kinase Lck	Homo sapiens	none	none	j.48.1.1,j.108.1.1	none
	22561	3k7a_8	ZN	ZINC ION	ZN	DNA-directed RNA polymerases I, II, and III subunit RPABC4	Saccharomyces cerevisiae	none	2.20.28.30	none	DNA_RNApol_7kD
	25168	2lk5_1	ZN	ZINC ION	ZN	Desulforedoxin	Desulfovibrio gigas	none	none	none	Desulfoferrod_N
	29146	2p57_1	ZN	ZINC ION	ZN	ADP-ribosylation factor GTPase-activating protein 2	Homo sapiens	none	none	none	ArfGap
	32632	2ljy_1	ZN	ZINC ION	ZN	Protein E6	Human papillomavirus type 16	none	none	none	E6
	40743	1zbd_1	ZN	ZINC ION	ZN	Rabphilin-3A	Rattus norvegicus	none	3.30.40.10	g.50.1.1	none
	27099	3ztg_2	ZN	ZINC ION	ZN	E3 ubiquitin-protein ligase RBBP6	Homo sapiens	6.3.2.-	none	none	zf-C3HC4_2,U-box,zf-RING_2,zf-RING_LisH
	34537	2a66_2	ZN	ZINC ION	ZN	Nuclear receptor subfamily 5 group A member 2	Homo sapiens	none	3.30.50.10	none	zf-C4
	40341	1nnq_2	ZN	ZINC ION	ZN	Rubrerythrin	Pyrococcus furiosus	none	2.20.28.10	g.41.5.1	none
	40320	3a1a_1	ZN	ZINC ION	ZN	DNA (cytosine-5)-methyltransferase 3A	Homo sapiens	2.1.1.37	none	none	none
	25771	1hxr_2	ZN	ZINC ION	ZN	Guanine nucleotide exchange factor MSS4	Rattus norvegicus	none	2.170.150.10	b.88.1.1	Mss4
	36487	3d00_1	ZN	ZINC ION	ZN	Tungsten formylmethanofuran dehydrogenase subunit E	Syntrophus aciditrophicus SB	none	none	none	none
	30067	3f8n_1	ZN	ZINC ION	ZN	Peroxide operon regulator	Bacillus subtilis	none	none	none	FUR
	38465	3ldy_1	ZN	ZINC ION	ZN	restriction endonuclease PacI	Pseudomonas alcaligenes	none	none	none	none
	42517	3w0f_1	ZN	ZINC ION	ZN	Endonuclease 8-like 3	Mus musculus	3.2.2	none	none	none
	27818	2cw0_6	ZN	ZINC ION	ZN	DNA-directed RNA polymerase subunit beta'	Thermus thermophilus HB8	2.7.7.6	none	e.29.1.2	RNA_pol_Rpb1_1
	24099	2ebq_1	ZN	ZINC ION	ZN	Nuclear pore complex protein Nup153	Homo sapiens	none	none	none	zf-RanBP
	26182	2b63_2	ZN	ZINC ION	ZN	DNA-directed RNA polymerase II subunit RPB2	Saccharomyces cerevisiae	2.7.7.6	none	e.29.1.1	RNA_pol_Rpb2_7
	23190	4ddx_3	ZN	ZINC ION	ZN	Reverse gyrase	Thermotoga maritima	3.6.4.12	none	none	none
	39956	2vl6_3	ZN	ZINC ION	ZN	Minichromosome maintenance protein MCM	Sulfolobus solfataricus	none	none	none	none
	39300	2j9u_1	ZN	ZINC ION	ZN	Vacuolar protein-sorting-associated protein 36	Saccharomyces cerevisiae	none	none	g.41.11.1	none
	30946	2pvx_5	ZN	ZINC ION	ZN	Rubredoxin	Pyrococcus furiosus	none	2.20.28.10	none	Rubredoxin
	32158	2y6e_6	ZN	ZINC ION	ZN	Ubiquitin carboxyl-terminal hydrolase 4	Homo sapiens	3.1.2.15	none	none	UCH,UCH_1
	27764	1i6h_9	ZN	ZINC ION	ZN	DNA-directed RNA polymerase II subunit RPB1	Saccharomyces cerevisiae	2.7.7.6	none	e.29.1.2	RNA_pol_Rpb1_1
	36985	2ba1_1	ZN	ZINC ION	ZN	Putative uncharacterized protein AF_0206	Archaeoglobus fulgidus	none	none	none	none
	42138	4gnd_4	ZN	ZINC ION	ZN	Histone-lysine N-methyltransferase NSD3	Homo sapiens	2.1.1.43	none	none	none
	37797	2pv0_1	ZN	ZINC ION	ZN	DNA (cytosine-5)-methyltransferase 3-like	Homo sapiens	none	none	none	none
	28254	2e2z_1	ZN	ZINC ION	ZN	Mitochondrial protein import protein ZIM17	Saccharomyces cerevisiae	none	none	none	zf-DNL
	28593	3zg6_1	ZN	ZINC ION	ZN	NAD-dependent protein deacetylase sirtuin-6	Homo sapiens	3.5.1	none	none	SIR2
	42415	3vpb_4	ZN	ZINC ION	ZN	Alpha-aminoadipate carrier protein LysW	Sulfolobus tokodaii str. 7	none	none	none	none
cluster 146	27281	4jkr_3	ZN	ZINC ION	ZN	DNA-directed RNA polymerase	Escherichia coli BW2952	2.7.7.6	none	none	RNA_pol_Rpb1_5
	22892	1ovx_1	ZN	ZINC ION	ZN	ATP-dependent Clp protease ATP-binding subunit ClpX	Escherichia coli K-12	none	none	g.39.1.11	zf-C4_ClpX
	43385	1fp0_1	ZN	ZINC ION	ZN	Transcription intermediary factor 1-beta	Homo sapiens	none	3.30.40.10	g.50.1.2	PHD
	21183	3sjd_4	ZN	ZINC ION	ZN	ATPase GET3	Saccharomyces cerevisiae S288c	3.6.-.-	none	none	ArsA_ATPase,CbiA
cluster 147	24234	3q1d_1	ZN	ZINC ION	ZN	Tripartite motif-containing protein 54	Homo sapiens	6.3.2.-	none	none	zf-B_box
	42543	2m7b_1	ZN	ZINC ION	ZN	protein	Pseudomonas putida KT2440	none	none	none	none
	26668	1fb1_3	ZN	ZINC ION	ZN	GTP cyclohydrolase 1	Homo sapiens	3.5.4.16	3.30.1130.10	d.96.1.1	GTP_cyclohydroI
cluster 148	37110	2xoc_3	ZN	ZINC ION	ZN	E3 ubiquitin-protein ligase CHFR	Homo sapiens	6.3.2.-	none	none	none
	34909	1faq_1	ZN	ZINC ION	ZN	RAF proto-oncogene serine/threonine-protein kinase	Homo sapiens	2.7.1.-	3.30.60.20	g.49.1.1	C1_1
	39518	2dkt_1	ZN	ZINC ION	ZN	RING finger and CHY zinc finger domain-containing protein 1	Mus musculus	none	none	g.93.1.1	none
	25262	3ubf_9	ZN	ZINC ION	ZN	Neural-cadherin	Drosophila melanogaster	none	none	none	Cadherin
	43391	1mm3_2	ZN	ZINC ION	ZN	Chromodomain-helicase-DNA-binding protein 4	Homo sapiens	none	3.30.40.10	g.50.1.2	PHD
cluster 149	20945	4ium_1	ZN	ZINC ION	ZN	Replicase polyprotein 1ab	Equine arteritis virus	3.4.19.12	none	none	Peptidase_C33
	28763	1sfo_1	ZN	ZINC ION	ZN	DNA-directed RNA polymerase II subunit RPB9	Saccharomyces cerevisiae	2.7.7.6	2.20.25.10	i.8.1.1	RNA_POL_M_15KD
cluster 150	29010	3nim_1	ZN	ZINC ION	ZN	E3 ubiquitin-protein ligase UBR1	Saccharomyces cerevisiae	none	none	none	zf-UBR
	24582	3lwr_1	ZN	ZINC ION	ZN	Ribosome biogenesis protein Nop10	Pyrococcus furiosus	none	none	none	Nop10p
	24767	1tug_2	ZN	ZINC ION	ZN	Aspartate carbamoyltransferase regulatory chain	Escherichia coli	none	2.30.30.20	g.41.7.1	PyrI_C
cluster 151	34486	2lli_1	ZN	ZINC ION	ZN	Protein AIR2	Saccharomyces cerevisiae S288c	none	none	none	zf-CCHC
	34486	1q3z_1	ZN	ZINC ION	ZN	GAG protein	none	none	4.10.60.10	g.40.1.1	zf-CCHC
	34486	1nc8_1	ZN	ZINC ION	ZN	Gag-Pol polyprotein	Human immunodeficiency virus 2	none	none	g.40.1.1	zf-CCHC
cluster 152	22225	1bxz_3	ZN	ZINC ION	ZN	NADP-dependent alcohol dehydrogenase	Thermoanaerobacter brockii	1.1.1.2	3.90.180.10	b.35.1.2	ADH_N
	26408	2osd_2	ZN	ZINC ION	ZN	Uncharacterized protein MJ1460	Methanocaldococcus jannaschii DSM 2661	none	3.30.1380.20	d.278.1.3	V4R
cluster 153	25058	1q08_1	ZN	ZINC ION	ZN	HTH-type transcriptional regulator zntR	Escherichia coli	none	1.10.1660.10	a.6.1.3	MerR-DNA-bind
			ZN	ZINC ION	ZN
	25057	1q08_2	ZN	ZINC ION	ZN	HTH-type transcriptional regulator zntR	Escherichia coli	none	1.10.1660.10	a.6.1.3	MerR-DNA-bind
			ZN	ZINC ION	ZN
	37040	1q09_1	ZN	ZINC ION	ZN	HTH-type transcriptional regulator zntR	Escherichia coli	none	1.10.1660.10	a.6.1.3	none
			ZN	ZINC ION	ZN
	32162	4gar_37	ZN	ZINC ION	ZN	50S ribosomal protein L36	Escherichia coli K-12	none	none	none	Ribosomal_L36
cluster 154	38098	2i9w_2	ZN	ZINC ION	ZN	Hypothetical protein	Psychrobacter arcticus	none	3.10.450.50	g.74.1.1	none
	26054	1tm6_1	ZN	ZINC ION	ZN	Protein translocase subunit SecA	Escherichia coli	none	none	g.74.1.1	SEC-C
	26054	1ozb_1	ZN	ZINC ION	ZN	Protein translocase subunit SecA	Haemophilus influenzae	none	none	g.74.1.1	SEC-C
cluster 155	40105	2l6m_1	ZN	ZINC ION	ZN	Protein Dicer	Schizosaccharomyces pombe	3.1.26.-	none	none	none
	30508	3mo2_8	ZN	ZINC ION	ZN	Histone-lysine N-methyltransferase EHMT1	Homo sapiens	2.1.1.43	none	none	SET
	30507	3h6l_2	ZN	ZINC ION	ZN	Histone-lysine N-methyltransferase SETD2	Homo sapiens	2.1.1.43	none	none	SET
cluster 156	28587	1oqj_1	ZN	ZINC ION	ZN	Glucocorticoid modulatory element-binding protein 1	Homo sapiens	none	3.10.390.10	d.217.1.1	SAND
	41844	4fmu_2	ZN	ZINC ION	ZN	Histone-lysine N-methyltransferase SETD2	Homo sapiens	2.1.1.43	none	none	none
	41175	3ooi_2	ZN	ZINC ION	ZN	Histone-lysine N-methyltransferase, H3 lysine-36 and H4 lysine-20 specific	Homo sapiens	2.1.1.43	none	none	none
	42618	3nlp_2	ZN	ZINC ION	ZN	Nitric oxide synthase, brain	Rattus norvegicus	1.14.13.39	none	none	none
	41951	2lua_1	ZN	ZINC ION	ZN	Protein male-specific lethal-2	Drosophila melanogaster	none	none	none	none
	35921	3e7m_4	ZN	ZINC ION	ZN	Nitric oxide synthase, inducible	Mus musculus	1.14.13.39	none	d.174.1.1	none
	28010	3fpd_3	ZN	ZINC ION	ZN	Histone-lysine N-methyltransferase EHMT1	Homo sapiens	2.1.1.43	none	none	Pre-SET
	41180	3ope_1	ZN	ZINC ION	ZN	Probable histone-lysine N-methyltransferase ASH1L	Homo sapiens	2.1.1.43	none	none	none
			ZN	ZINC ION	ZN
	40316	3h6l_1	ZN	ZINC ION	ZN	Histone-lysine N-methyltransferase SETD2	Homo sapiens	2.1.1.43	none	none	none
	35921	1df1_3	ZN	ZINC ION	ZN	Nitric oxide synthase, inducible	Mus musculus	1.14.13.39	3.90.340.10	d.174.1.1	none
cluster 157	22401	2fea_2	ZN	ZINC ION	ZN	2-hydroxy-3-keto-5-methylthiopentenyl-1-phosphate phosphatase	Bacillus subtilis	3.1.3.-	none	c.108.1.20	HAD
	23708	4esn_1	ZN	ZINC ION	ZN	Putative uncharacterized protein	Ruminococcus gnavus ATCC 29149	none	none	none	DUF1312
cluster 158	34587	1agn_5	ZN	ZINC ION	ZN	Alcohol dehydrogenase class 4 mu/sigma chain	Homo sapiens	1.1.1.1	3.40.50.720	c.2.1.1	ADH_zinc_N
	34587	1d1s_16	ZN	ZINC ION	ZN	Alcohol dehydrogenase class 4 mu/sigma chain	Homo sapiens	1.1.1.1	3.40.50.720	c.2.1.1	ADH_zinc_N
cluster 159	35601	3mz8_1	ZN	ZINC ION	ZN	Natrin-1	Naja atra	none	3.40.33.10	none	CAP
	35601	2epf_2	ZN	ZINC ION	ZN	Pseudecin	Pseudechis porphyriacus	none	3.40.33.10	none	CAP
cluster 160	22241	2g87_2	ZN	ZINC ION	ZN	Rhodopsin	Bos taurus	none	1.20.1070.10	f.13.1.2	7TM_GPCR_Srw,7TM_GPCR_Srv,7TM_GPCR_Srsx,TAS2R,7TM_GPCR_Srx
	22241	1hzx_10	ZN	ZINC ION	ZN	Rhodopsin	Bos taurus	none	1.20.1070.10	f.13.1.2	7TM_GPCR_Srsx,7TM_GPCR_Srv,7TM_GPCR_Srw
	22254	1u19_2	ZN	ZINC ION	ZN	Rhodopsin	Bos taurus	none	1.20.1070.10	f.13.1.2	7TM_GPCR_Srw,7TM_GPCR_Srv,7TM_GPCR_Srsx,TAS2R,7TM_GPCR_Srx,7tm_1
cluster 161	22283	1uns_1	ZN	ZINC ION	ZN	Enterotoxin type C-2	Staphylococcus aureus	none	2.40.50.110	b.40.2.2	Stap_Strp_toxin
	34384	1iau_2	ZN	ZINC ION	ZN	Granzyme B	Homo sapiens	3.4.21.79	2.40.10.10	b.47.1.2	Trypsin
cluster 162	28550	3m6p_6	ZN	ZINC ION	ZN	Peptide deformylase 1B, chloroplastic	Arabidopsis thaliana	3.5.1.88	3.90.45.10	none	Pep_deformylase
	28551	3m6p_3	ZN	ZINC ION	ZN	Peptide deformylase 1B, chloroplastic	Arabidopsis thaliana	3.5.1.88	3.90.45.10	none	Pep_deformylase
cluster 163	22253	3s2e_10	ZN	ZINC ION	ZN	Zinc-containing alcohol dehydrogenase superfamily	Ralstonia eutropha JMP134	none	none	none	ADH_N
	22253	2cdc_1	ZN	ZINC ION	ZN	Glucose 1-dehydrogenase	Sulfolobus solfataricus	1.1.1.47	none	none	ADH_N
cluster 164	35667	2h4n_1	ZN	ZINC ION	ZN	Carbonic anhydrase 2	Homo sapiens	4.2.1.1	3.10.200.10	b.74.1.1	Carb_anhydrase
	35667	2wd2_2	ZN	ZINC ION	ZN	Carbonic anhydrase 2	Homo sapiens	4.2.1.1	3.10.200.10	none	Carb_anhydrase
cluster 165	30581	3hpi_1	ZN	ZINC ION	ZN	Maltose-binding periplasmic protein	Escherichia coli K-12	none	none	none	SBP_bac_1,SBP_bac_8
	30586	3hpi_6	ZN	ZINC ION	ZN	Maltose-binding periplasmic protein	Escherichia coli K-12	none	none	none	SBP_bac_1,SBP_bac_8
cluster 166	30745	3hpi_2	ZN	ZINC ION	ZN	Maltose-binding periplasmic protein	Escherichia coli K-12	none	none	none	SBP_bac_1,SBP_bac_8
	30711	3io6_1	ZN	ZINC ION	ZN	Maltose-binding periplasmic protein	Escherichia coli K-12	none	none	none	SBP_bac_1,SBP_bac_8
cluster 167	23353	3f6g_1	ZN	ZINC ION	ZN	Citramalate synthase from Leptospira interrogans	Leptospira interrogans	2.3.1.182	none	none	LeuA_dimer
	23356	3f6h_1	ZN	ZINC ION	ZN	Citramalate synthase from Leptospira interrogans	Leptospira interrogans	2.3.1.182	none	none	LeuA_dimer
cluster 168	29500	1taf_7	ZN	ZINC ION	ZN	Transcription initiation factor TFIID subunit 6	Drosophila melanogaster	none	1.10.20.10	a.22.1.3	TFIID-31kDa,Bromo_TP,Histone
	30227	2qa1_1	ZN	ZINC ION	ZN	Polyketide oxygenase PgaE	Streptomyces sp. PGA64	1.14.13.-	none	none	FAD_binding_3
cluster 169	37103	2xnj_11	ZN	ZINC ION	ZN	Ferredoxin--NADP reductase	Escherichia coli	1.18.1.2	3.40.50.80	none	none
	30417	2vcg_3	ZN	ZINC ION	ZN	Histone deacetylase-like amidohydrolase	Alcaligenes sp.	3.5.1.-	none	none	Hist_deacetyl
cluster 170	25503	3s5k_1	ZN	ZINC ION	ZN	Falcilysin	Plasmodium falciparum HB3	none	none	none	Peptidase_M16
	39162	2d0w_6	ZN	ZINC ION	ZN	cytochrome cL	Hyphomicrobium denitrificans	none	1.10.760.10	none	none
cluster 171	29901	2rb4_1	ZN	ZINC ION	ZN	ATP-dependent RNA helicase DDX25	Homo sapiens	3.6.1.-	3.40.50.300	none	Helicase_C
	25360	4gbm_3	ZN	ZINC ION	ZN	CurM	Moorea producens	none	none	none	Sulfotransfer_3,Sulfotransfer_1
cluster 172	34152	3q02_1	ZN	ZINC ION	ZN	Plasminogen activator inhibitor 1	Homo sapiens	none	2.30.39.10	none	Serpin
	29413	1ete_1	ZN	ZINC ION	ZN	Fms-related tyrosine kinase 3 ligand	Homo sapiens	none	1.20.1250.10	a.26.1.2	Flt3_lig
cluster 173	26682	1yew_10	ZN	ZINC ION	ZN	particulate methane monooxygenase, B subunit	Methylococcus capsulatus str. Bath	none	2.60.120.570	none	Monooxygenase_B
	30785	3vfj_9	ZN	ZINC ION	ZN	Maltose-binding periplasmic protein	Escherichia coli K-12	none	none	none	SBP_bac_1,SBP_bac_8,SBP_bac_6
cluster 174	30523	3mo0_3	ZN	ZINC ION	ZN	Histone-lysine N-methyltransferase EHMT1	Homo sapiens	2.1.1.43	none	none	SET,Pre-SET
	26185	4aap_4	ZN	ZINC ION	ZN	Lysine-specific demethylase 8	Homo sapiens	1.14.11.27	none	none	Cupin_8,Cupin_4
cluster 175	38194	3kz0_2	ZN	ZINC ION	ZN	Induced myeloid leukemia cell differentiation protein Mcl-1	Homo sapiens	none	none	none	none
	32519	2uxa_5	ZN	ZINC ION	ZN	Glutamate receptor 2	Rattus norvegicus	none	3.40.190.10	none	SBP_bac_3,Lig_chan-Glu_bd
cluster 176	30408	3nvo_2	ZN	ZINC ION	ZN	Zinc transport protein ZntB	Salmonella enterica subsp. enterica serovar Typhimurium	none	none	none	CorA
	24034	2zc2_9	ZN	ZINC ION	ZN	DnaD-like replication protein	Streptococcus mutans UA159	none	1.10.10.630	none	DnaB_2
cluster 177	26256	3nac_4	ZN	ZINC ION	ZN	Fab15 Mut7 heavy chain	Homo sapiens	none	2.60.40.10	none	V-set
	24540	3lgb_3	ZN	ZINC ION	ZN	DNA primase large subunit	Saccharomyces cerevisiae	2.7.7.-	none	none	DNA_primase_lrg
cluster 178	42674	1pgu_1	ZN	ZINC ION	ZN	Actin-interacting protein 1	Saccharomyces cerevisiae	none	2.130.10.10	b.69.4.1	none
	42675	1pgu_2	ZN	ZINC ION	ZN	Actin-interacting protein 1	Saccharomyces cerevisiae	none	2.130.10.10	b.69.4.1	none
	36853	1pi6_1	ZN	ZINC ION	ZN	Actin-interacting protein 1	Saccharomyces cerevisiae	none	2.130.10.10	b.69.4.1	none
cluster 179	36641	2x5r_2	ZN	ZINC ION	ZN	HYPOTHETICAL PROTEIN ORF126	Pyrobaculum spherical virus	none	none	none	none
	21167	3s6l_4	ZN	ZINC ION	ZN	Hep_Hag family	Burkholderia pseudomallei 1710b	none	none	none	Hep_Hag
cluster 180	21805	3rgb_1	ZN	ZINC ION	ZN	particulate methane monooxygenase subunit C2	Methylococcus capsulatus	1.14.13.25	none	none	AMO
	21802	3rgb_12	ZN	ZINC ION	ZN	particulate methane monooxygenase, A subunit	Methylococcus capsulatus	1.14.13.25	none	none	AMO
cluster 181	27717	3hkz_1	ZN	ZINC ION	ZN	DNA-directed RNA polymerase subunit A'	Sulfolobus solfataricus P2	2.7.7.6	none	none	RNA_pol_Rpb1_1
	31129	1r86_3	ZN	ZINC ION	ZN	Endo-1,4-beta-xylanase	Geobacillus stearothermophilus	3.2.1.8	3.20.20.80	c.1.8.3	Glyco_hydro_10
cluster 182	30349	3gze_5	ZN	ZINC ION	ZN	Predicted protein	Chlamydomonas reinhardtii	none	none	none	2OG-FeII_Oxy_3,2OG-FeII_Oxy
	36848	1zr6_1	ZN	ZINC ION	ZN	Glucooligosaccharide oxidase	Sarocladium strictum	1.1.3.-	none	none	none
cluster 183	22182	3n9s_1	ZN	ZINC ION	ZN	Fructose-bisphosphate aldolase	Helicobacter pylori 51	4.1.2.13	none	none	F_bP_aldolase
	22182	3gb6_1	ZN	ZINC ION	ZN	Fructose-bisphosphate aldolase	Giardia intestinalis	4.1.2.13	none	none	F_bP_aldolase
			ZN	ZINC ION	ZN
cluster 184	31817	4hdt_2	ZN	ZINC ION	ZN	3-hydroxyisobutyryl-CoA hydrolase	Mycobacterium thermoresistibile ATCC 19527	none	none	none	ECH
	30357	3gze_11	ZN	ZINC ION	ZN	Predicted protein	Chlamydomonas reinhardtii	none	none	none	2OG-FeII_Oxy_3,2OG-FeII_Oxy
cluster 185	23467	3clh_2	ZN	ZINC ION	ZN	3-dehydroquinate synthase	Helicobacter pylori	4.2.3.4	none	none	DHQ_synthase
	25006	1ro0_1	ZN	ZINC ION	ZN	hypothetical protein ORF904	Sulfolobus islandicus	none	none	d.264.1.2	Prim-Pol
cluster 186	40009	2vyo_3	ZN	ZINC ION	ZN	Polysaccharide deacetylase domain-containing protein ECU11_0510	Encephalitozoon cuniculi GB-M1	3.5.1.41	none	none	none
	20962	3vuv_2	ZN	ZINC ION	ZN	Erythrocyte membrane protein, putative	Plasmodium falciparum 3D7	none	none	none	Duffy_binding
cluster 187	32457	4faj_1	ZN	ZINC ION	ZN	PrgZ	Enterococcus faecalis	none	none	none	SBP_bac_5
	35474	2iv0_6	ZN	ZINC ION	ZN	Isocitrate dehydrogenase [NADP]	Archaeoglobus fulgidus	1.1.1.42	3.40.718.10	none	Iso_dh
cluster 188	25583	1t4k_9	ZN	ZINC ION	ZN	IMMUNOGLOBULIN IGG1, HEAVY CHAIN	Mus musculus	none	2.60.40.10	b.1.1.2	C1-set
	23191	3l4k_3	ZN	ZINC ION	ZN	DNA topoisomerase 2	Saccharomyces cerevisiae	5.99.1.3	3.40.50.670	none	Toprim
			ZN	ZINC ION	ZN
cluster 189	28468	3cpm_3	ZN	ZINC ION	ZN	Peptide deformylase 1B, chloroplastic	Arabidopsis thaliana	3.5.1.88	3.90.45.10	none	Pep_deformylase
	27829	3scn_1	ZN	ZINC ION	ZN	Beta-glucosidase 7	Oryza sativa Japonica Group	3.2.1.21	none	none	Glyco_hydro_1
	23540	2e88_1	ZN	ZINC ION	ZN	Heat shock 70 kDa protein 1A/1B	Homo sapiens	none	3.30.420.40	c.55.1.1	HSP70,MreB_Mbl
cluster 190	21163	3s6l_11	ZN	ZINC ION	ZN	Hep_Hag family	Burkholderia pseudomallei 1710b	none	none	none	Hep_Hag
	31506	3gzu_4	ZN	ZINC ION	ZN	Intermediate capsid protein VP6	Rhesus rotavirus	none	1.10.1350.10	none	Rota_Capsid_VP6
	31505	3gzu_5	ZN	ZINC ION	ZN	Intermediate capsid protein VP6	Rhesus rotavirus	none	1.10.1350.10	none	Rota_Capsid_VP6
cluster 191	21301	3ls1_2	ZN	ZINC ION	ZN	Sll1638 protein	Synechocystis sp. PCC 6803	none	none	none	PsbQ
	42780	3erz_7	ZN	ZINC ION	ZN	Ferritin heavy chain	Homo sapiens	1.16.3.1	1.20.1260.10	none	none
cluster 192	43433	1xtm_3	ZN	ZINC ION	ZN	Superoxide dismutase-like protein yojM	Bacillus subtilis	none	none	none	Sod_Cu
	30316	3lat_7	ZN	ZINC ION	ZN	Bifunctional autolysin	Staphylococcus epidermidis	3.5.1.28	none	none	Amidase_2
cluster 193	24957	3rcc_56	ZN	ZINC ION	ZN	Sortase SrtA	Streptococcus agalactiae serogroup V	none	none	none	Sortase
	24957	3rcc_60	ZN	ZINC ION	ZN	Sortase SrtA	Streptococcus agalactiae serogroup V	none	none	none	Sortase
	24961	3rcc_70	ZN	ZINC ION	ZN	Sortase SrtA	Streptococcus agalactiae serogroup V	none	none	none	Sortase
cluster 194	34272	3ee6_8	ZN	ZINC ION	ZN	Tripeptidyl-peptidase 1	Homo sapiens	3.4.14.9	none	none	Peptidase_S8
	39921	2e84_6	ZN	ZINC ION	ZN	High-molecular-weight cytochrome c	Desulfovibrio vulgaris str. 'Miyazaki F'	none	3.90.10.10	none	none
cluster 195	28015	2xqv_1	ZN	ZINC ION	ZN	ZINC ABC TRANSPORTER, PERIPLASMIC ZINC-BINDING PROTEIN	Salmonella enterica subsp. enterica serovar Typhimurium	none	none	none	SBP_bac_9
	25422	4e6r_1	ZN	ZINC ION	ZN	Cytoplasmic protein NCK2	Homo sapiens	none	none	none	SH3_2
cluster 196	24608	1ud9_15	ZN	ZINC ION	ZN	DNA polymerase sliding clamp A	Sulfolobus tokodaii	none	3.70.10.10	d.131.1.2	PCNA_C
	35552	2cjl_1	ZN	ZINC ION	ZN	SECRETED CHITINASE	Streptomyces coelicolor	3.2.1.14	1.10.530.10	none	Glyco_hydro_19
cluster 197	22120	2hpy_6	ZN	ZINC ION	ZN	Rhodopsin	Bos taurus	none	1.20.1070.10	f.13.1.2	7tm_1,7TM_GPCR_Srw,7TM_GPCR_Srv,7TM_GPCR_Srsx,7TM_GPCR_Srx
	22120	1f88_2	ZN	ZINC ION	ZN	Rhodopsin	Bos taurus	none	1.20.1070.10	f.13.1.2	Rhodopsin_N,7tm_1,7TM_GPCR_Srsx
cluster 198	32478	1xoc_2	ZN	ZINC ION	ZN	Oligopeptide-binding protein AppA	Bacillus subtilis	none	none	c.94.1.1	SBP_bac_5
	32476	3o9p_3	ZN	ZINC ION	ZN	Periplasmic murein peptide-binding protein	Escherichia coli	none	3.90.76.10	none	SBP_bac_5
cluster 199	34251	3a3n_9	ZN	ZINC ION	ZN	Tk-subtilisin	Thermococcus kodakarensis	3.4.21.-	none	none	Peptidase_S8
	34271	2z2y_18	ZN	ZINC ION	ZN	Tk-subtilisin	Thermococcus kodakarensis KOD1	3.4.21.62	none	none	Peptidase_S8
cluster 200	34326	1c1r_2	ZN	ZINC ION	ZN	Cationic trypsin	Bos taurus	3.4.21.4	2.40.10.10	b.47.1.2	Trypsin
	34325	1c1w_1	ZN	ZINC ION	ZN	Prothrombin	Homo sapiens	3.4.21.5	2.40.10.10	b.47.1.2	Trypsin
			ZN	ZINC ION	ZN
	34324	1c2f_2	ZN	ZINC ION	ZN	Cationic trypsin	Bos taurus	3.4.21.4	2.40.10.10	b.47.1.2	Trypsin
			ZN	ZINC ION	ZN
			ZN	ZINC ION	ZN
cluster 201	32715	2ztx_1	DTZ	ZINC(II)HYDROGENSULFIDE	ZN	Genome polyprotein	Human coxsackievirus B3	3.4.22.28	2.40.10.10	none	Peptidase_C3
	20931	2z9k_1	DOZ	(DIMETHYLAMINO)(HYDROXY)ZINC'	ZN	Replicase polyprotein 1a	SARS coronavirus	3.4.22.-	none	b.47.1.4	Peptidase_C30
cluster 202	30059	2o03_2	ZN	ZINC ION	ZN	probable Zinc uptake regulation protein FurB	Mycobacterium tuberculosis	none	none	none	FUR,HTH_12
	28715	2vad_2	ZN	ZINC ION	ZN	Red fluorescent protein drFP583	Discosoma sp.	none	none	none	GFP
cluster 203	27913	3cao_7	ZN	ZINC ION	ZN	Acidic cytochrome c3	Desulfovibrio africanus	none	3.90.10.10	a.138.1.1	Cytochrom_CIII
	35078	1zkj_5	ZN	ZINC ION	ZN	extended-spectrum beta-lactamase	Enterobacter aerogenes	3.5.2.6	3.40.710.10	none	Beta-lactamase
cluster 204	37680	3pn5_1	ZN	ZINC ION	ZN	Peptide deformylase 1B, chloroplastic	Arabidopsis thaliana	3.5.1.88	3.90.45.10	none	none
	25903	2yav_12	ZN	ZINC ION	ZN	Sulfur oxygenase/reductase	Acidianus ambivalens	1.13.11.55	none	none	SOR
	37680	3m6p_1	ZN	ZINC ION	ZN	Peptide deformylase 1B, chloroplastic	Arabidopsis thaliana	3.5.1.88	3.90.45.10	none	none
cluster 205	43063	4dgu_1	ZN	ZINC ION	ZN	Putative uncharacterized protein	Bacteroides thetaiotaomicron VPI-5482	none	none	none	none
	43064	4dgu_6	ZN	ZINC ION	ZN	Putative uncharacterized protein	Bacteroides thetaiotaomicron VPI-5482	none	none	none	none
cluster 206	38192	3kya_7	ZN	ZINC ION	ZN	Putative phosphatase	Bacteroides thetaiotaomicron	none	none	none	none
	27097	1k6y_3	ZN	ZINC ION	ZN	POL polyprotein	Human immunodeficiency virus 1	2.7.7.49	1.10.10.200	a.4.10.1	Integrase_Zn
			K	POTASSIUM ION	K
cluster 207	25155	3kfl_2	ZN	ZINC ION	ZN	Methionyl-tRNA synthetase	Leishmania major	6.1.1.10	3.40.50.620	none	tRNA-synt_1g,tRNA-synt_1
	38068	2i7v_3	ZN	ZINC ION	ZN	Cleavage and polyadenylation specificity factor subunit 3	Homo sapiens	none	none	none	none
cluster 208	21838	3ugq_1	K	POTASSIUM ION	K	Threonine--tRNA ligase, mitochondrial	Saccharomyces cerevisiae S288c	6.1.1.3	none	none	tRNA-synt_2b
			ZN	ZINC ION	ZN
	21839	3ugt_4	ZN	ZINC ION	ZN	Threonine--tRNA ligase, mitochondrial	Saccharomyces cerevisiae S288c	6.1.1.3	none	none	tRNA-synt_2b
	33637	1tlg_1	ZN	ZINC ION	ZN	Lectin	Polyandrocarpa misakiensis	none	3.10.100.10	d.169.1.1	Lectin_C
cluster 209	21839	3ugt_2	ZN	ZINC ION	ZN	Threonine--tRNA ligase, mitochondrial	Saccharomyces cerevisiae S288c	6.1.1.3	none	none	tRNA-synt_2b
	26178	2r1w_2	ZN	ZINC ION	ZN	Fab, antibody fragment (IgG1k), heavy chain	Mus musculus	none	2.60.40.10	none	V-set,Ig_2
	26178	3hzk_3	ZN	ZINC ION	ZN	S73-2 Fab (IgG1k) heavy chain	Mus musculus	none	2.60.40.10	none	V-set,Ig_2
	21839	1evk_1	ZN	ZINC ION	ZN	Threonine--tRNA ligase	Escherichia coli	6.1.1.3	3.30.930.10	d.104.1.1	tRNA-synt_2b
	42694	1jf1_1	ZN	ZINC ION	ZN	Beta-2-microglobulin	Homo sapiens	none	2.60.40.10	b.1.1.2	none
cluster 210	24988	4fxo_4	ZN	ZINC ION	ZN	Caspase-6	Homo sapiens	3.4.22.59	none	none	Peptidase_C14
	30672	3u1y_1	ZN	ZINC ION	ZN	UDP-3-O-[3-hydroxymyristoyl] N-acetylglucosamine deacetylase	Pseudomonas aeruginosa	3.5.1.-	none	none	LpxC
cluster 211	28472	1def_1	ZN	ZINC ION	ZN	Peptide deformylase	Escherichia coli	3.5.1.31	3.90.45.10	d.167.1.1	Pep_deformylase
	39256	1xb0_1	ZN	ZINC ION	ZN	Baculoviral IAP repeat-containing protein 8	Homo sapiens	none	1.10.1170.10	g.52.1.1	none
cluster 212	27467	4dwz_6	ZN	ZINC ION	ZN	protein	Thermococcus onnurineus NA1	none	none	none	DUF4392
	43441	2xjl_2	ZN	ZINC ION	ZN	Superoxide dismutase [Cu-Zn]	Homo sapiens	1.15.1.1	2.60.40.200	none	Sod_Cu
	43441	2xjk_4	ZN	ZINC ION	ZN	Superoxide dismutase [Cu-Zn]	Homo sapiens	1.15.1.1	2.60.40.200	none	Sod_Cu
cluster 213	31122	2c5w_5	ZN	ZINC ION	ZN	Penicillin-binding protein 1A	Streptococcus pneumoniae R6	none	none	e.3.1.1	Transpeptidase
	31127	2wad_1	ZN	ZINC ION	ZN	Penicillin-binding protein 2B	Streptococcus pneumoniae	3.4.-.-	none	none	Transpeptidase
cluster 214	22118	3ekl_2	ZN	ZINC ION	ZN	Fructose-bisphosphate aldolase	Mycobacterium tuberculosis	4.1.2.13	3.20.20.70	none	F_bP_aldolase
			NA	SODIUM ION	NA
	37102	2xnj_10	ZN	ZINC ION	ZN	Ferredoxin--NADP reductase	Escherichia coli	1.18.1.2	2.40.30.10	none	none
cluster 215	20755	2zzg_1	ZN	ZINC ION	ZN	Alanine--tRNA ligase	Pyrococcus horikoshii	6.1.1.7	none	none	tRNA_SAD
	20754	2e1b_1	ZN	ZINC ION	ZN	Alanyl-tRNA editing protein AlaX-M	Pyrococcus horikoshii	6.1.1.7	none	d.67.1.2	tRNA_SAD
cluster 216	42366	4fil_21	ZN	ZINC ION	ZN	protein	Staphylococcus aureus	none	none	none	none
	39942	2kkh_1	ZN	ZINC ION	ZN	Putative cadmium/zinc-transporting ATPase 2	Arabidopsis thaliana	none	none	none	none
cluster 217	33559	7mdh_5	ZN	ZINC ION	ZN	Malate dehydrogenase [NADP] 1, chloroplastic	Sorghum bicolor	1.1.1.82	3.40.50.720	c.2.1.5	Ldh_1_N
	42354	4fil_35	ZN	ZINC ION	ZN	protein	Staphylococcus aureus	none	none	none	none
cluster 218	25761	3qg6_6	ZN	ZINC ION	ZN	AP4-24H11 Light Chain	Mus musculus	none	2.60.40.10	none	C1-set,V-set,Ig_2
	25583	4jy6_18	ZN	ZINC ION	ZN	PGT123 light chain	Homo sapiens	none	none	none	C1-set,Ig_3,C2-set_2
cluster 219	21473	3grb_8	ZN	ZINC ION	ZN	Transthyretin	Homo sapiens	none	2.60.40.180	none	Transthyretin
	34591	3fsr_1	ZN	ZINC ION	ZN	NADP-dependent alcohol dehydrogenase	Thermoanaerobacter brockii	1.1.1.2	3.40.50.720	none	ADH_zinc_N
cluster 220	26222	3iet_4	ZN	ZINC ION	ZN	Immunoglobulin heavy chain (IgG2a)	Mus musculus	none	2.60.40.10	none	V-set
	43045	3ie4_5	ZN	ZINC ION	ZN	Gram-negative bacteria-binding protein 3	Drosophila melanogaster	none	none	none	none
cluster 221	34205	1jk9_1	ZN	ZINC ION	ZN	Superoxide dismutase 1 copper chaperone	Saccharomyces cerevisiae	1.15.1.1	2.60.40.200,3.30.70.100	b.1.8.1,d.58.17.1	Sod_Cu,HMA
	26660	2zxc_4	ZN	ZINC ION	ZN	Neutral ceramidase	Pseudomonas aeruginosa	3.5.1.23	none	none	Ceramidase_alk
cluster 222	21445	3did_12	ZN	ZINC ION	ZN	Transthyretin	Homo sapiens	none	2.60.40.180	b.3.4.1	Transthyretin
	32848	2waq_2	ZN	ZINC ION	ZN	DNA-DIRECTED RNA POLYMERASE RPO2 SUBUNIT	Sulfolobus shibatae	none	none	none	RNA_pol_Rpb2_6
cluster 223	34306	2ppt_1	ZN	ZINC ION	ZN	thioredoxin-2	Rhodobacter capsulatus	1.8.1.8	none	none	Thioredoxin,Thioredoxin_2,Thioredoxin_7
	35324	4dhb_46	ZN	ZINC ION	ZN	30S ribosomal protein S4	Thermus thermophilus	none	none	none	Ribosomal_S4
cluster 224	40365	3nm8_7	ZN	ZINC ION	ZN	Tyrosinase	Bacillus megaterium	1.14.18.1	none	none	none
	40365	3npy_10	ZN	ZINC ION	ZN	Tyrosinase	Bacillus megaterium	1.14.18.1	none	none	none
cluster 225	30016	3giu_2	ZN	ZINC ION	ZN	Pyrrolidone-carboxylate peptidase	Staphylococcus aureus subsp. aureus COL	3.4.19.3	3.40.630.20	none	Peptidase_C15
	30012	3giu_1	ZN	ZINC ION	ZN	Pyrrolidone-carboxylate peptidase	Staphylococcus aureus subsp. aureus COL	3.4.19.3	3.40.630.20	none	Peptidase_C15
	28009	2prs_3	ZN	ZINC ION	ZN	High-affinity zinc uptake system protein znuA	Escherichia coli	none	none	none	SBP_bac_9
cluster 226	27511	1u0a_4	ZN	ZINC ION	ZN	Beta-glucanase	Paenibacillus macerans	3.2.1.73	2.60.120.200	none	Glyco_hydro_16
	33551	1f5f_1	ZN	ZINC ION	ZN	Sex hormone-binding globulin	Homo sapiens	none	2.60.120.200	b.29.1.4	Laminin_G_1,Laminin_G_2
cluster 227	35196	2cks_5	ZN	ZINC ION	ZN	Endoglucanase E-5	Thermobifida fusca	3.2.1.4	3.20.20.80	none	Cellulase
	35194	2zum_3	ZN	ZINC ION	ZN	458aa long hypothetical endo-1,4-beta-glucanase	Pyrococcus horikoshii OT3	3.2.1.4	none	none	none
			ZN	ZINC ION	ZN
	35195	2cks_7	NA	SODIUM ION	NA	Endoglucanase E-5	Thermobifida fusca	3.2.1.4	3.20.20.80	none	Cellulase
			ZN	ZINC ION	ZN
cluster 228	40626	3htr_2	ZN	ZINC ION	ZN	uncharacterized PRC-barrel Domain Protein	Rhodopseudomonas palustris	none	none	none	none
	22541	2uyd_7	ZN	ZINC ION	ZN	Hemophore HasA	Serratia marcescens	none	3.30.1500.10	none	HasA
cluster 229	34650	2ptx_1	ZN	ZINC ION	ZN	Enolase	Trypanosoma brucei	4.2.1.11	3.30.390.10,3.20.20.120	d.54.1.1,c.1.11.1	Enolase_N,Enolase_C
			ZN	ZINC ION	ZN
	23976	3kao_1	ZN	ZINC ION	ZN	Tagatose 1,6-diphosphate aldolase	Staphylococcus aureus subsp. aureus Mu50	4.1.2.40	none	none	DeoC
	34651	2ptw_1	ZN	ZINC ION	ZN	Enolase	Trypanosoma brucei	4.2.1.11	none	c.1.11.1	Enolase_C
cluster 230	37100	2xnj_3	ZN	ZINC ION	ZN	Ferredoxin--NADP reductase	Escherichia coli	1.18.1.2	3.40.50.80	none	none
	37507	1q9u_14	ZN	ZINC ION	ZN	Uncharacterized protein APC35924	Geobacillus stearothermophilus	none	3.30.310.70	d.129.7.1	none
cluster 231	30778	4feb_15	ZN	ZINC ION	ZN	Maltose-binding periplasmic protein	Homo sapiens	none	none	none	SBP_bac_1,SBP_bac_8,SBP_bac_6
	30570	4fed_20	ZN	ZINC ION	ZN	Maltose-binding periplasmic protein	Homo sapiens	none	none	none	SBP_bac_1,SBP_bac_8,SBP_bac_6
cluster 232	42351	4fil_32	ZN	ZINC ION	ZN	protein	Staphylococcus aureus	none	none	none	none
	42351	4fil_8	ZN	ZINC ION	ZN	protein	Staphylococcus aureus	none	none	none	none
cluster 233	29385	4j4m_1	ZN	ZINC ION	ZN	zinc-dependent metalloproteinase	Protobothrops mucrosquamatus	3.4.24.53	none	none	Reprolysin,Peptidase_M84,Reprolysin_4,Reprolysin_3,Reprolysin_2
	31956	1sdx_3	ZN	ZINC ION	ZN	Lactotransferrin	Bos taurus	none	3.40.190.10	c.94.1.2	Transferrin
cluster 234	38190	3kya_4	ZN	ZINC ION	ZN	Putative phosphatase	Bacteroides thetaiotaomicron	none	none	none	none
	21523	2gyq_8	ZN	ZINC ION	ZN	ycfI, putative structural protein	Rhodopseudomonas palustris CGA009	none	1.20.1260.10	a.25.1.4	DUF892
cluster 235	36869	1pp7_2	ZN	ZINC ION	ZN	39 kDa initiator binding protein	Trichomonas vaginalis	none	1.10.10.10	a.4.5.44	none
	29294	2xq8_1	ZN	ZINC ION	ZN	Proton-gated ion channel	Gloeobacter violaceus PCC 7421	none	1.20.58.390	none	Neur_chan_memb
	23919	2xb3_5	ZN	ZINC ION	ZN	PSBP PROTEIN	Thermosynechococcus elongatus BP-1	none	none	none	PsbP
cluster 236	33196	2p9x_1	ZN	ZINC ION	ZN	Hypothetical protein PH0832	Pyrococcus horikoshii OT3	none	none	none	DUF3227
	42158	4feb_34	ZN	ZINC ION	ZN	Maltose-binding periplasmic protein	Homo sapiens	none	none	none	none
cluster 237	32360	2i0o_3	ZN	ZINC ION	ZN	Ser/Thr phosphatase	Anopheles gambiae	none	3.60.40.10	none	PP2C,PP2C_2
	27271	1qvn_3	ZN	ZINC ION	ZN	Interleukin-2	Homo sapiens	none	1.20.1250.10	none	IL2
	33238	2dge_1	ZN	ZINC ION	ZN	Cytochrome c6, chloroplastic	Arabidopsis thaliana	none	1.10.760.10	none	Cytochrome_CBB3,Cytochrom_C
	37680	3m6r_15	ZN	ZINC ION	ZN	Peptide deformylase 1B, chloroplastic	Arabidopsis thaliana	3.5.1.88	3.90.45.10	none	none
	34097	2xs7_1	ZN	ZINC ION	ZN	Deleted in azoospermia-like	Mus musculus	none	none	none	RRM_1,RRM_6,RRM_5
	31120	2c5w_3	ZN	ZINC ION	ZN	Penicillin-binding protein 1A	Streptococcus pneumoniae R6	none	none	e.3.1.1	Transpeptidase
cluster 238	33485	1yhu_11	ZN	ZINC ION	ZN	Giant hemoglobins B chain	Riftia pachyptila	none	none	none	Globin
	33484	1yhu_14	ZN	ZINC ION	ZN	Giant hemoglobins B chain	Riftia pachyptila	none	none	none	Globin
	28780	2x4k_4	ZN	ZINC ION	ZN	4-OXALOCROTONATE TAUTOMERASE	Staphylococcus aureus	none	3.30.429.20	none	Tautomerase
	22957	1t92_1	ZN	ZINC ION	ZN	General secretion pathway protein G	Klebsiella pneumoniae	none	none	d.24.1.3	T2SG
	28321	2ev6_1	ZN	ZINC ION	ZN	Transcriptional regulator mntR	Bacillus subtilis	none	1.10.10.10,1.10.60.10	a.4.5.24,a.76.1.1	Fe_dep_repress,Fe_dep_repr_C
	27275	1py2_2	ZN	ZINC ION	ZN	Interleukin-2	Homo sapiens	none	1.20.1250.10	a.26.1.2	IL2
	29506	1taf_1	ZN	ZINC ION	ZN	Transcription initiation factor TFIID subunit 9	Drosophila melanogaster	none	1.10.20.10	a.22.1.3	TFIID-31kDa
	32537	3u92_4	ZN	ZINC ION	ZN	Glutamate receptor, ionotropic kainate 3	Rattus norvegicus	none	none	none	SBP_bac_3
cluster 239	23026	4ism_11	ZN	ZINC ION	ZN	protein	Pseudo-nitzschia multiseries	none	none	none	Ferritin
	23026	4ism_3	ZN	ZINC ION	ZN	protein	Pseudo-nitzschia multiseries	none	none	none	Ferritin
	23026	4ism_10	ZN	ZINC ION	ZN	protein	Pseudo-nitzschia multiseries	none	none	none	Ferritin
cluster 240	30720	3iov_6	ZN	ZINC ION	ZN	Maltose-binding periplasmic protein	Escherichia coli K-12	none	none	none	SBP_bac_8,SBP_bac_6
	30721	3iou_9	ZN	ZINC ION	ZN	Maltose-binding periplasmic protein	Escherichia coli K-12	none	none	none	SBP_bac_1,SBP_bac_8,SBP_bac_6
cluster 241	23801	2iu2_2	ZN	ZINC ION	ZN	Ferritin heavy chain	Homo sapiens	1.16.3.1	1.20.1260.10	none	Ferritin
	28270	3go9_6	ZN	ZINC ION	ZN	insulinase family protease	Yersinia pestis	none	none	none	Peptidase_M16_C
cluster 242	20844	2gpy_6	ZN	ZINC ION	ZN	O-methyltransferase	Bacillus halodurans C-125	none	none	none	Methyltransf_3,Methyltransf_18,Methyltransf_24
	33210	3m97_2	ZN	ZINC ION	ZN	Cytochrome c-552	Paracoccus denitrificans	none	none	none	Cytochrom_C,Cytochrome_CBB3
cluster 243	42770	2c1d_5	HEC	HEME C	FE	SOXA	Paracoccus denitrificans	none	1.10.760.10	none	none
			ZN	ZINC ION	ZN
	37984	2c1d_9	HEC	HEME C	FE	SOXA	Paracoccus denitrificans	none	1.10.760.10	none	none
			ZN	ZINC ION	ZN
			ZN	ZINC ION	ZN
cluster 244	27317	1wgz_1	ZN	ZINC ION	ZN	carboxypeptidase 1	Thermus thermophilus HB8	3.4.24.66	none	none	Peptidase_M32
	29052	3d0i_1	ZN	ZINC ION	ZN	Angiotensin-converting enzyme 2	Homo sapiens	3.4.17.-	none	none	Peptidase_M2
cluster 245	31722	4aqi_2	ZN	ZINC ION	ZN	Protein S100-A7A	Homo sapiens	none	none	none	S_100
	32388	2a5v_1	ZN	ZINC ION	ZN	Carbonic anhydrase	Mycobacterium tuberculosis H37Rv	4.2.1.1	none	none	Pro_CA
	34281	3f3q_1	ZN	ZINC ION	ZN	Thioredoxin-1	Saccharomyces cerevisiae	none	3.40.30.10	none	Thioredoxin,Thioredoxin_2,Thioredoxin_8,AhpC-TSA,Redoxin
cluster 246	35441	1hwt_2	ZN	ZINC ION	ZN	Heme-responsive zinc finger transcription factor HAP1	Saccharomyces cerevisiae	none	none	g.38.1.1	Zn_clus
	35436	2hap_2	ZN	ZINC ION	ZN	Heme-responsive zinc finger transcription factor HAP1	Saccharomyces cerevisiae	none	none	g.38.1.1	Zn_clus
cluster 247	28965	4jnj_1	ZN	ZINC ION	ZN	Streptavidin/Rhizavidin Hybrid	Streptomyces avidinii	none	none	none	Avidin
	29037	2ahj_1	ZN	ZINC ION	ZN	Nitrile hydratase subunit alpha	Rhodococcus erythropolis	4.2.1.84	1.10.472.20,3.90.330.10	b.34.4.4,d.149.1.1	NHase_beta
cluster 248	26754	4gbd_1	ZN	ZINC ION	ZN	protein	Pseudomonas aeruginosa PAO1	none	none	none	Amidohydro_1,Amidohydro_4,Amidohydro_3
	33940	2owb_1	ZN	ZINC ION	ZN	Serine/threonine-protein kinase PLK1	Homo sapiens	2.7.11.21	1.10.510.10,3.30.200.20	none	Pkinase,Pkinase_Tyr
cluster 249	30497	3h90_1	ZN	ZINC ION	ZN	Ferrous-iron efflux pump FieF	Escherichia coli K-12	none	1.20.1510.10	none	Cation_efflux
	35554	4dwx_5	ZN	ZINC ION	ZN	Basic endochitinase C	Secale cereale	3.2.1.14	none	none	Glyco_hydro_19
cluster 250	34914	1v3w_2	ZN	ZINC ION	ZN	ferripyochelin binding protein	Pyrococcus horikoshii OT3	4.2.1.1	2.160.10.10	b.81.1.5	Hexapep
	34914	1qrl_1	ZN	ZINC ION	ZN	Carbonic anhydrase	Methanosarcina thermophila	none	2.160.10.10	b.81.1.5	Hexapep
	34929	3tio_5	ZN	ZINC ION	ZN	Protein YrdA	Escherichia coli K-12	none	none	none	Hexapep
	34928	3tis_2	ZN	ZINC ION	ZN	Protein YrdA	Escherichia coli K-12	none	none	none	Hexapep
cluster 251	37629	1qhw_2	ZN	ZINC ION	ZN	Tartrate-resistant acid phosphatase type 5	Rattus norvegicus	3.1.3.2	3.60.21.10	d.159.1.1	none
	32373	2i0o_4	ZN	ZINC ION	ZN	Ser/Thr phosphatase	Anopheles gambiae	none	3.60.40.10	none	PP2C,PP2C_2
cluster 252	37664	2pig_1	ZN	ZINC ION	ZN	Putative transferase	Salmonella enterica subsp. enterica serovar Paratyphi A	none	none	none	none
	23652	2gvi_2	ZN	ZINC ION	ZN	conserved hypothetical protein	Thermoplasma acidophilum	none	3.30.1330.20	d.81.3.1	FmdE
	23998	1k24_2	ZN	ZINC ION	ZN	outer membrane protein	Neisseria meningitidis	none	2.40.128.100	f.4.4.2	OpcA
cluster 253	34812	2w8c_4	ZN	ZINC ION	ZN	Plastocyanin	Phormidium laminosum	none	2.60.40.420	none	Copper-bind
	34804	1baw_6	ZN	ZINC ION	ZN	Plastocyanin	Phormidium laminosum	none	2.60.40.420	b.6.1.1	Copper-bind
	34808	2q5b_2	K	POTASSIUM ION	K	Plastocyanin	Phormidium laminosum	none	2.60.40.420	b.6.1.1	Copper-bind
			ZN	ZINC ION	ZN
	34806	1baw_2	ZN	ZINC ION	ZN	Plastocyanin	Phormidium laminosum	none	2.60.40.420	b.6.1.1	Copper-bind
	34805	2q5b_3	ZN	ZINC ION	ZN	Plastocyanin	Phormidium laminosum	none	2.60.40.420	b.6.1.1	Copper-bind
			K	POTASSIUM ION	K
	34837	3cvd_5	ZN	ZINC ION	ZN	Plastocyanin	Phormidium laminosum	none	2.60.40.420	none	Copper-bind
cluster 254	22765	2gc1_2	ZN	ZINC ION	ZN	Glucose-6-phosphate isomerase	Pyrococcus furiosus	5.3.1.9	2.60.120.10	b.82.1.7	GPI,Cupin_2
	26204	4d9q_2	ZN	ZINC ION	ZN	Anti-Factor D, light chain	Homo sapiens	none	none	none	V-set,Ig_3,ig,Ig_2
cluster 255	29418	3e7l_3	ZN	ZINC ION	ZN	Transcriptional regulator (NtrC family)	Aquifex aeolicus	none	none	none	HTH_8
	32425	4gwc_1	ZN	ZINC ION	ZN	Arginase-1	Homo sapiens	3.5.3.1	none	none	Arginase
cluster 256	25409	4hcg_1	ZN	ZINC ION	ZN	Putative uncharacterized protein	Bacillus anthracis str. Ames	none	none	none	Cupredoxin_1,COX2
			ZN	ZINC ION	ZN
	30761	4feb_37	ZN	ZINC ION	ZN	Maltose-binding periplasmic protein	Homo sapiens	none	none	none	SBP_bac_1,SBP_bac_8
cluster 257	28228	3e6u_4	ZN	ZINC ION	ZN	LanC-like protein 1	Homo sapiens	none	none	none	LANC_like
	28236	3e6u_1	ZN	ZINC ION	ZN	LanC-like protein 1	Homo sapiens	none	none	none	LANC_like
	28235	3e6u_2	ZN	ZINC ION	ZN	LanC-like protein 1	Homo sapiens	none	none	none	LANC_like
cluster 258	32200	3kz0_7	ZN	ZINC ION	ZN	Induced myeloid leukemia cell differentiation protein Mcl-1	Homo sapiens	none	none	none	Bcl-2
	32190	3kj2_4	ZN	ZINC ION	ZN	Induced myeloid leukemia cell differentiation protein Mcl-1	Homo sapiens	none	none	none	Bcl-2
cluster 259	28046	3tas_10	ZN	ZINC ION	ZN	Small laccase, multi-copper oxidase	Streptomyces viridosporus	1.10.3.2	none	none	Cu-oxidase_3
	31889	3ea1_4	ZN	ZINC ION	ZN	1-phosphatidylinositol phosphodiesterase	Bacillus thuringiensis	4.6.1.13	3.20.20.190	none	PI-PLC-X
	35215	2ckr_1	ZN	ZINC ION	ZN	Endoglucanase E-5	Thermobifida fusca	3.2.1.4	3.20.20.80	none	Cellulase
cluster 260	22076	3r68_3	ZN	ZINC ION	ZN	Na(+)/H(+) exchange regulatory cofactor NHE-RF3	Mus musculus	none	2.30.42.10	none	PDZ,PDZ_2
			ZN	ZINC ION	ZN
	20732	1r9p_1	ZN	ZINC ION	ZN	NifU-like protein	Haemophilus influenzae	none	3.90.1010.10	d.224.1.2	NifU_N
cluster 261	34493	3ef7_1	ZN	ZINC ION	ZN	Zona pellucida sperm-binding protein 3	Escherichia coli K-12	none	none	none	Zona_pellucida
	21844	2yx1_10	ZN	ZINC ION	ZN	tRNA (guanine-N(1)-)-methyltransferase Trm5b	Methanocaldococcus jannaschii	none	none	none	Met_10,PrmA,TRM
cluster 262	21014	1nlx_12	ZN	ZINC ION	ZN	Pollen allergen Phl p 6	Phleum pratense	none	1.20.120.320	a.24.17.1	Pollen_allerg_2
	24392	1sw1_2	ZN	ZINC ION	ZN	osmoprotection protein (proX)	Archaeoglobus fulgidus DSM 4304	none	3.40.190.10	c.94.1.1	OpuAC
	21004	1nlx_1	ZN	ZINC ION	ZN	Pollen allergen Phl p 6	Phleum pratense	none	1.20.120.320	a.24.17.1	Pollen_allerg_2
			ZN	ZINC ION	ZN
	21012	1nlx_4	ZN	ZINC ION	ZN	Pollen allergen Phl p 6	Phleum pratense	none	1.20.120.320	a.24.17.1	Pollen_allerg_2
	27074	4dlf_2	ZN	ZINC ION	ZN	Amidohydrolase 2	Burkholderia multivorans ATCC 17616	none	none	none	Amidohydro_2
cluster 263	43434	2c9s_2	ZN	ZINC ION	ZN	Superoxide dismutase [Cu-Zn]	Homo sapiens	1.15.1.1	2.60.40.200	b.1.8.1	Sod_Cu
	21678	2pdo_2	ZN	ZINC ION	ZN	Acetyltransferase YpeA	Shigella flexneri 2a str. 2457T	2.3.1.-	none	none	Acetyltransf_9,FR47,Acetyltransf_1,Acetyltransf_7
cluster 264	22551	2uyd_4	ZN	ZINC ION	ZN	Hemophore HasA	Serratia marcescens	none	3.30.1500.10	none	HasA
	29316	1e08_2	ZN	ZINC ION	ZN	Periplasmic [Fe] hydrogenase small subunit	Desulfovibrio desulfuricans	none	none	i.4.1.1	Fe_hyd_SSU
cluster 265	33132	2o6e_2	ZN	ZINC ION	ZN	34 kDa membrane antigen	Treponema pallidum	none	none	none	Iron_transport
	33137	2o6e_8	ZN	ZINC ION	ZN	34 kDa membrane antigen	Treponema pallidum	none	none	none	Iron_transport
	23383	3l1e_1	ZN	ZINC ION	ZN	Alpha-crystallin A chain	Bos taurus	none	none	none	HSP20
	30193	3phx_2	ZN	ZINC ION	ZN	RNA-directed RNA polymerase L	Crimean-Congo hemorrhagic fever virus strain IbAr10200	3.4.19.12	none	none	OTU
	34675	2cua_1	ZN	ZINC ION	ZN	Cytochrome c oxidase subunit 2	Thermus thermophilus	1.9.3.1	2.60.40.420	b.6.1.2	COX2,Cupredoxin_1
cluster 266	29581	2oog_4	ZN	ZINC ION	ZN	Glycerophosphoryl diester phosphodiesterase	Staphylococcus aureus subsp. aureus N315	3.1.4.46	3.20.20.190	none	GDPD
	37543	3phx_6	ZN	ZINC ION	ZN	RNA-directed RNA polymerase L	Crimean-Congo hemorrhagic fever virus strain IbAr10200	3.4.19.12	none	none	none
cluster 267	34062	3zbw_1	ZN	ZINC ION	ZN	Angiogenin-3	Mus musculus	3.1.27	none	none	RnaseA
	34628	2hh5_1	ZN	ZINC ION	ZN	Cathepsin S	Homo sapiens	3.4.22.27	3.90.70.10	d.3.1.1	Peptidase_C1
cluster 268	21835	3w3s_7	PT	PLATINUM (II) ION	PT	Type-2 serine--tRNA ligase	Methanopyrus kandleri AV19	6.1.1.11	none	none	tRNA-synt_2b
			ZN	ZINC ION	ZN
	33437	3m7p_3	ZN	ZINC ION	ZN	FN1 protein	Homo sapiens	none	none	none	fn1
	21839	4h2w_1	ZN	ZINC ION	ZN	Amino acid--[acyl-carrier-protein] ligase 1	Bradyrhizobium diazoefficiens USDA 110	6.2.1.n2	none	none	tRNA-synt_2b
cluster 269	21812	3eii_4	ZN	ZINC ION	ZN	protein GH61E	Thielavia terrestris	none	none	none	Glyco_hydro_61
	21239	3csv_2	ZN	ZINC ION	ZN	Aminoglycoside phosphotransferase	Ruegeria sp. TM1040	none	3.30.200.20	none	APH
cluster 270	33084	1pp7_4	ZN	ZINC ION	ZN	39 kDa initiator binding protein	Trichomonas vaginalis	none	1.10.10.10	a.4.5.44	IBD
	33032	3fid_5	ZN	ZINC ION	ZN	Putative outer membrane protein (LpxR)	Salmonella enterica subsp. enterica serovar Typhimurium	none	2.40.128.140	none	DUF2219
cluster 271	42367	4fil_45	ZN	ZINC ION	ZN	protein	Staphylococcus aureus	none	none	none	none
	42348	4fil_4	ZN	ZINC ION	ZN	protein	Staphylococcus aureus	none	none	none	none
			ZN	ZINC ION	ZN
cluster 272	22253	3ftn_3	ZN	ZINC ION	ZN	NADP-dependent alcohol dehydrogenase	Thermoanaerobacter brockii	1.1.1.2	3.90.180.10	none	ADH_N
	22253	3s2e_9	ZN	ZINC ION	ZN	Zinc-containing alcohol dehydrogenase superfamily	Ralstonia eutropha JMP134	none	none	none	ADH_N
	22253	1agn_12	ZN	ZINC ION	ZN	Alcohol dehydrogenase class 4 mu/sigma chain	Homo sapiens	1.1.1.1	3.90.180.10	b.35.1.2,c.2.1.1	ADH_N
	22253	1yqx_3	ZN	ZINC ION	ZN	sinapyl alcohol dehydrogenase	Populus tremuloides	1.1.1.195	3.90.180.10	none	ADH_N
	22253	2xaa_1	ZN	ZINC ION	ZN	SECONDARY ALCOHOL DEHYDROGENASE	Rhodococcus ruber	1.1.1.1	3.90.180.10	none	ADH_N
	22233	1y9a_3	ZN	ZINC ION	ZN	NADP-dependent alcohol dehydrogenase	Entamoeba histolytica	1.1.1.2	3.90.180.10	none	ADH_N
			CAC	CACODYLATE ION	AS
	22253	1het_2	ZN	ZINC ION	ZN	Alcohol dehydrogenase E chain	Equus caballus	1.1.1.1	3.90.180.10	c.2.1.1,b.35.1.2	ADH_N
cluster 273	32493	3h03_2	ZN	ZINC ION	ZN	Glutamate receptor 2	Rattus norvegicus	none	3.40.190.10	none	SBP_bac_3,Lig_chan-Glu_bd
	32520	3m3l_3	ZN	ZINC ION	ZN	Glutamate receptor 2	Rattus norvegicus	none	3.40.190.10	none	SBP_bac_3,Lig_chan-Glu_bd
	32520	3dp6_4	ZN	ZINC ION	ZN	Glutamate receptor 2	Rattus norvegicus	none	3.40.190.10	none	SBP_bac_3,Lig_chan-Glu_bd
	32520	4f39_1	ZN	ZINC ION	ZN	Glutamate receptor 3	Rattus norvegicus	none	none	none	SBP_bac_3,Lig_chan-Glu_bd
cluster 274	25956	1ef4_1	ZN	ZINC ION	ZN	DNA-directed RNA polymerase subunit N	Methanothermobacter thermautotrophicus	2.7.7.6	1.10.10.60	a.4.11.1	RNA_pol_N
	30161	1ul4_1	ZN	ZINC ION	ZN	Squamosa promoter-binding-like protein 4	Arabidopsis thaliana	none	4.10.1100.10	g.72.1.1	SBP
cluster 275	20672	2z45_4	ZN	ZINC ION	ZN	RbcL	Synechococcus sp. PCC 7002	none	none	a.280.1.1	RcbX
	31342	3mpv_3	ZN	ZINC ION	ZN	Ethanolamine utilization protein EutL	Escherichia coli K-12	none	none	none	BMC
	20671	2z45_5	ZN	ZINC ION	ZN	RbcL	Synechococcus sp. PCC 7002	none	none	a.280.1.1	RcbX
cluster 276	32479	1xoc_8	ZN	ZINC ION	ZN	Oligopeptide-binding protein AppA	Bacillus subtilis	none	none	c.94.1.1	SBP_bac_5
	33553	1lhv_1	ZN	ZINC ION	ZN	Sex hormone-binding globulin	Homo sapiens	none	2.60.120.200	b.29.1.4	Laminin_G_1,Laminin_G_2
cluster 277	32423	1b4e_2	ZN	ZINC ION	ZN	Delta-aminolevulinic acid dehydratase	Escherichia coli	4.2.1.24	3.20.20.70	c.1.10.3	ALAD
	39595	2jjz_4	ZN	ZINC ION	ZN	Allograft inflammatory factor 1-like	Homo sapiens	none	none	none	none
	43630	2zrt_11	ZN	ZINC ION	ZN	Programmed cell death protein 6	Homo sapiens	none	none	none	EF_hand_4,EF_hand_6,EF_hand_3
cluster 278	32202	3kz0_5	ZN	ZINC ION	ZN	Induced myeloid leukemia cell differentiation protein Mcl-1	Homo sapiens	none	none	none	Bcl-2
	24427	3m4b_12	ZN	ZINC ION	ZN	Soluble cytochrome b562	Escherichia coli	none	1.20.120.10	none	Cytochrom_B562,Cytochrom_C_2
cluster 279	31478	3t1g_1	ZN	ZINC ION	ZN	Adenosine deaminase	Mus musculus	3.-.-.-	none	none	A_deaminase
	32723	2ehs_3	ZN	ZINC ION	ZN	Acyl carrier protein	Aquifex aeolicus VF5	none	none	none	PP-binding
cluster 280	21892	4ixm_2	ZN	ZINC ION	ZN	Uncharacterized GTP-binding protein YjiA	Escherichia coli K-12	none	none	none	cobW
	35474	2iv0_2	ZN	ZINC ION	ZN	Isocitrate dehydrogenase [NADP]	Archaeoglobus fulgidus	1.1.1.42	3.40.718.10	none	Iso_dh
cluster 281	23761	3sou_3	ZN	ZINC ION	ZN	E3 ubiquitin-protein ligase UHRF1	Homo sapiens	6.3.2.-	none	none	PHD
	43394	3zvy_5	ZN	ZINC ION	ZN	E3 ubiquitin-protein ligase UHRF1	Homo sapiens	6.3.2.-	none	none	PHD
	23758	3t6r_6	ZN	ZINC ION	ZN	E3 ubiquitin-protein ligase UHRF1	Homo sapiens	none	none	none	PHD
	23759	3sou_4	ZN	ZINC ION	ZN	E3 ubiquitin-protein ligase UHRF1	Homo sapiens	6.3.2.-	none	none	PHD
cluster 282	29381	1ak0_2	ZN	ZINC ION	ZN	Nuclease P1	Penicillium citrinum	3.1.30.1	1.10.575.10	a.124.1.2	S1-P1_nuclease
	35293	2esl_3	ZN	ZINC ION	ZN	Peptidyl-prolyl cis-trans isomerase C	Homo sapiens	5.2.1.8	2.40.100.10	b.62.1.1	Pro_isomerase
	29409	1ete_3	ZN	ZINC ION	ZN	Fms-related tyrosine kinase 3 ligand	Homo sapiens	none	1.20.1250.10	a.26.1.2	Flt3_lig
cluster 283	28423	1ycg_13	ZN	ZINC ION	ZN	Nitric oxide reductase	Moorella thermoacetica	1.-.-.-	3.60.15.10	d.157.1.3	Lactamase_B
	22826	3a1z_7	ZN	ZINC ION	ZN	Hemolymph juvenile hormone binding protein	Bombyx mori	none	none	none	JHBP
	22202	3gyy_14	ZN	ZINC ION	ZN	Periplasmic substrate binding protein	Halomonas elongata	none	none	none	SBP_bac_7
cluster 284	22497	2pxr_1	ZN	ZINC ION	ZN	Gag-Pol polyprotein	Human immunodeficiency virus 1	none	1.10.375.10	a.73.1.1	Gag_p24
	23052	1xaf_8	ZN	ZINC ION	ZN	orf, conserved hypothetical protein	Shigella flexneri 2a str. 2457T	none	3.60.140.10	d.194.1.2	Cu-oxidase_4
cluster 285	34405	4k69_2	ZN	ZINC ION	ZN	Chymase	Homo sapiens	3.4.21.39	none	none	Trypsin
	26023	2x3y_4	ZN	ZINC ION	ZN	Phosphoheptose isomerase	Burkholderia pseudomallei K96243	5.3.1.-	3.40.50.10490	none	SIS_2
	26019	2xbl_3	ZN	ZINC ION	ZN	Phosphoheptose isomerase	Burkholderia pseudomallei K96243	5.3.1.-	3.40.50.10490	none	SIS_2
cluster 286	30548	2wta_1	ZN	ZINC ION	ZN	NICOTINAMIDASE	Acinetobacter baumannii AYE	3.5.1.19	3.40.50.850	none	Isochorismatase
			CAF	S-DIMETHYLARSINOYL-CYSTEINE	AS
	30550	3o90_3	ZN	ZINC ION	ZN	nicotinamidase	Streptococcus pneumoniae TIGR4	none	none	none	Isochorismatase
	30550	3v8e_6	ZN	ZINC ION	ZN	Nicotinamidase	Saccharomyces cerevisiae S288c	3.5.1.19	none	none	Isochorismatase
cluster 287	24182	1m9o_1	ZN	ZINC ION	ZN	Tristetraprolin	Mus musculus	none	4.10.1000.10	g.66.1.1	zf-CCCH
	40696	3ubf_13	ZN	ZINC ION	ZN	Neural-cadherin	Drosophila melanogaster	none	none	none	none
cluster 288	27456	4dwz_20	ZN	ZINC ION	ZN	protein	Thermococcus onnurineus NA1	none	none	none	DUF4392
	27484	4fc5_27	ZN	ZINC ION	ZN	Putative uncharacterized protein	Thermococcus onnurineus NA1	none	none	none	DUF4392
			ZN	ZINC ION	ZN
cluster 289	21866	2eul_9	ZN	ZINC ION	ZN	Anti-cleavage anti-GreA transcription factor Gfh1	Thermus thermophilus HB8	none	none	a.2.1.1	GreA_GreB_N
	21866	2eul_14	ZN	ZINC ION	ZN	Anti-cleavage anti-GreA transcription factor Gfh1	Thermus thermophilus HB8	none	none	a.2.1.1	GreA_GreB_N
	40705	3urz_3	ZN	ZINC ION	ZN	Uncharacterized protein	Bacteroides ovatus ATCC 8483	none	none	none	none
cluster 290	21158	2xz0_3	ZN	ZINC ION	ZN	Acyl-[acyl-carrier-protein] desaturase, chloroplastic	Ricinus communis	1.14.19.2	none	none	FA_desaturase_2
			ZN	ZINC ION	ZN
	21159	2xz0_5	ZN	ZINC ION	ZN	Acyl-[acyl-carrier-protein] desaturase, chloroplastic	Ricinus communis	1.14.19.2	none	none	FA_desaturase_2
cluster 291	43141	4lep_1	ZN	ZINC ION	ZN	protein	Shewanella oneidensis MR-1	none	none	none	none
	42369	4fil_36	ZN	ZINC ION	ZN	protein	Staphylococcus aureus	none	none	none	none
cluster 292	39438	1lr0_2	ZN	ZINC ION	ZN	Protein tolA	Pseudomonas aeruginosa	none	3.30.1150.10	d.212.1.1	none
	24959	3psq_15	ZN	ZINC ION	ZN	Hypothetical exported protein	Streptococcus pyogenes serotype M1	none	none	none	Sortase
	24827	3psq_1	ZN	ZINC ION	ZN	Hypothetical exported protein	Streptococcus pyogenes serotype M1	none	none	none	Sortase
cluster 293	26258	3mvq_6	ZN	ZINC ION	ZN	Glutamate dehydrogenase 1, mitochondrial	Bos taurus	1.4.1.3	3.40.192.10	none	ELFV_dehydrog_N
	23145	3sjp_7	ZN	ZINC ION	ZN	Capsid	Norovirus Hu/GII.4/2004/NL	none	none	none	Calici_coat_C
	26263	3mvq_10	ZN	ZINC ION	ZN	Glutamate dehydrogenase 1, mitochondrial	Bos taurus	1.4.1.3	3.40.192.10	none	ELFV_dehydrog_N
cluster 294	28167	3qzc_2	ZN	ZINC ION	ZN	Periplasmic protein CpxP	Escherichia coli K-12	none	none	none	LTXXQ,Metal_resist
	29417	3e7l_1	ZN	ZINC ION	ZN	Transcriptional regulator (NtrC family)	Aquifex aeolicus	none	none	none	HTH_8
cluster 295	40254	2g7z_11	ZN	ZINC ION	ZN	DegV domain-containing protein SPy_1493/M5005_Spy1226	Streptococcus pyogenes M1 GAS	none	none	none	none
	23611	2g7z_8	ZN	ZINC ION	ZN	DegV domain-containing protein SPy_1493/M5005_Spy1226	Streptococcus pyogenes M1 GAS	none	none	none	DegV
cluster 296	34304	3hxs_2	ZN	ZINC ION	ZN	Thioredoxin	Bacteroides fragilis	none	3.40.30.10	none	Thioredoxin,Thioredoxin_2,TraF
	34305	3hxs_1	ZN	ZINC ION	ZN	Thioredoxin	Bacteroides fragilis	none	3.40.30.10	none	TraF,Thioredoxin,Thioredoxin_2,AhpC-TSA
	41288	1z3i_1	ZN	ZINC ION	ZN	similar to RAD54-like	Danio rerio	none	none	c.37.1.19	none
cluster 297	22533	1cy5_1	ZN	ZINC ION	ZN	Apoptotic protease-activating factor 1	Homo sapiens	none	1.10.533.10	a.77.1.3	CARD
	24337	1taq_1	ZN	ZINC ION	ZN	DNA polymerase I, thermostable	Thermus aquaticus	2.7.7.7	3.40.50.1010	c.120.1.2	5_3_exonuc_N
	30376	2c3a_1	ZN	ZINC ION	ZN	Envelope glycoprotein D	Human herpesvirus 1	none	none	none	Herpes_glycop_D
cluster 298	27467	4fc5_17	ZN	ZINC ION	ZN	Putative uncharacterized protein	Thermococcus onnurineus NA1	none	none	none	DUF4392
	33178	2zwi_1	ZN	ZINC ION	ZN	Alpha-/beta-galactoside alpha-2,3-sialyltransferase	Photobacterium phosphoreum	2.4.99.4	none	none	PM0188
cluster 299	27955	1z1n_6	ZN	ZINC ION	ZN	High-molecular-weight cytochrome c	Desulfovibrio gigas	none	3.90.10.10	none	Cytochrom_CIII
			HEC	HEME C	FE
	37505	1q9u_11	ZN	ZINC ION	ZN	Uncharacterized protein APC35924	Geobacillus stearothermophilus	none	3.30.310.70	d.129.7.1	none
cluster 300	34844	1nwp_4	ZN	ZINC ION	ZN	Azurin	Pseudomonas putida	none	2.60.40.420	b.6.1.1	Copper-bind
	34419	1sgf_1	ZN	ZINC ION	ZN	Kallikrein 1-related peptidase b3	Mus musculus	3.4.21.35	2.40.10.10	b.47.1.2	Trypsin
cluster 301	42320	4gfj_1	ZN	ZINC ION	ZN	protein	Methanopyrus kandleri AV19	none	none	none	none
	27167	2xdd_11	ZN	ZINC ION	ZN	TOXN	Pectobacterium atrosepticum	3.1.27.3	none	none	ToxN_toxin
cluster 302	24142	2iim_2	ZN	ZINC ION	ZN	Tyrosine-protein kinase Lck	Homo sapiens	none	2.30.30.40	b.34.2.1	SH3_1,SH3_2
	22215	3gyy_18	ZN	ZINC ION	ZN	Periplasmic substrate binding protein	Halomonas elongata	none	none	none	SBP_bac_7
cluster 303	28725	1v51_8	ZN	ZINC ION	ZN	D-aminoacylase	Alcaligenes faecalis	3.5.1.81	3.20.20.140	c.1.9.11	Amidohydro_3,Amidohydro_1,Amidohydro_5
	23256	3m9g_6	ZN	ZINC ION	ZN	Protein kinase	Staphylococcus aureus subsp. aureus N315	2.7.11.1	none	none	PASTA
cluster 304	26710	3mbg_10	ZN	ZINC ION	ZN	FAD-linked sulfhydryl oxidase ALR	Homo sapiens	1.8.3.2	1.20.120.310	none	Evr1_Alr
	21709	2vrz_1	ZN	ZINC ION	ZN	Virulence factor esxA	Staphylococcus aureus	none	none	none	WXG100
	26723	3mbg_11	ZN	ZINC ION	ZN	FAD-linked sulfhydryl oxidase ALR	Homo sapiens	1.8.3.2	1.20.120.310	none	Evr1_Alr
cluster 305	22058	3gj9_3	ZN	ZINC ION	ZN	Tax1-binding protein 3	Homo sapiens	none	2.30.42.10	none	PDZ,PDZ_2
	24044	2zc2_1	ZN	ZINC ION	ZN	DnaD-like replication protein	Streptococcus mutans UA159	none	1.10.10.630	none	DnaB_2
cluster 306	39163	2d0w_7	ZN	ZINC ION	ZN	cytochrome cL	Hyphomicrobium denitrificans	none	1.10.760.10	none	none
	24874	4i1c_1	ZN	ZINC ION	ZN	Beta-secretase 1	Homo sapiens	3.4.23.46	none	none	Asp
cluster 307	27066	2dvt_3	ZN	ZINC ION	ZN	Thermophilic reversible gamma-resorcylate decarboxylase	Rhizobium sp. MTP-10005	4.1.1.-	none	c.1.9.15	Amidohydro_2
	34952	1fss_1	ZN	ZINC ION	ZN	Acetylcholinesterase	Torpedo californica	3.1.1.7	3.40.50.1820	c.69.1.1	COesterase
cluster 308	26526	4fp8_7	ZN	ZINC ION	ZN	Antibody C05, Heavy Chain	Homo sapiens	none	none	none	V-set
	26537	4fp8_4	ZN	ZINC ION	ZN	Antibody C05, Heavy Chain	Homo sapiens	none	none	none	V-set
cluster 309	31859	1vq2_2	ZN	ZINC ION	ZN	Deoxycytidylate deaminase	Enterobacteria phage T4	3.5.4.12	3.40.140.10	c.97.1.2	dCMP_cyt_deam_1
	25261	3k6i_2	ZN	ZINC ION	ZN	Cadherin-13	Gallus gallus	none	2.60.40.60	none	Cadherin
cluster 310	24967	3rcc_50	ZN	ZINC ION	ZN	Sortase SrtA	Streptococcus agalactiae serogroup V	none	none	none	Sortase
	24947	3rcc_28	ZN	ZINC ION	ZN	Sortase SrtA	Streptococcus agalactiae serogroup V	none	none	none	Sortase
	24816	3rcc_18	ZN	ZINC ION	ZN	Sortase SrtA	Streptococcus agalactiae serogroup V	none	none	none	Sortase
cluster 311	32117	1ue1_1	ZN	ZINC ION	ZN	Single-stranded DNA-binding protein	Mycobacterium tuberculosis	none	2.40.50.140	b.40.4.3	SSB,tRNA_anti
	34295	1a8l_1	ZN	ZINC ION	ZN	PROTEIN DISULFIDE OXIDOREDUCTASE	Pyrococcus furiosus	none	3.40.30.10	c.47.1.2	Thioredoxin
cluster 312	37992	2c2f_2	ZN	ZINC ION	ZN	DNA protection during starvation protein 1	Deinococcus radiodurans R1	none	none	none	none
	32272	1jpu_2	ZN	ZINC ION	ZN	Glycerol dehydrogenase	Geobacillus stearothermophilus	1.1.1.6	1.20.1090.10	e.22.1.2	Fe-ADH,Fe-ADH_2
cluster 313	30673	2go4_1	ZN	ZINC ION	ZN	UDP-3-O-[3-hydroxymyristoyl] N-acetylglucosamine deacetylase	Aquifex aeolicus	3.5.1.-	3.30.1700.10,3.30.230.20	d.14.1.7	LpxC
	30674	2ier_2	ZN	ZINC ION	ZN	UDP-3-O-[3-hydroxymyristoyl] N-acetylglucosamine deacetylase	Aquifex aeolicus	3.5.1.-	3.30.1700.10,3.30.230.20	d.14.1.7	LpxC
			ZN	ZINC ION	ZN
	33885	3zdu_2	ZN	ZINC ION	ZN	Cyclin-dependent kinase-like 3	Homo sapiens	2.7.11.22	none	none	Pkinase,Pkinase_Tyr
cluster 314	25236	1v8d_2	ZN	ZINC ION	ZN	UPF0340 protein TT_C0214	Thermus thermophilus	none	3.40.50.10360	c.140.1.1	DUF436
	23278	1mwq_1	ZN	ZINC ION	ZN	Uncharacterized protein HI_0828	Haemophilus influenzae	none	3.30.70.1060	d.58.4.7	YCII
	28297	2bhb_4	ZN	ZINC ION	ZN	Xaa-Pro aminopeptidase	Escherichia coli	3.4.11.9	3.40.350.10	c.55.2.1	AMP_N
cluster 315	22306	3r8b_12	ZN	ZINC ION	ZN	Enterotoxin type B	Staphylococcus aureus	none	2.40.50.110	none	Stap_Strp_toxin
	25439	2y20_5	ZN	ZINC ION	ZN	Uncharacterized protein	Archaeoglobus fulgidus	none	none	none	HAMP
	25445	2y20_2	ZN	ZINC ION	ZN	Uncharacterized protein	Archaeoglobus fulgidus	none	none	none	HAMP
	22286	3r8b_10	ZN	ZINC ION	ZN	Enterotoxin type B	Staphylococcus aureus	none	2.40.50.110	none	Stap_Strp_toxin
cluster 316	24821	3rcc_55	ZN	ZINC ION	ZN	Sortase SrtA	Streptococcus agalactiae serogroup V	none	none	none	Sortase
	28085	1l0y_2	ZN	ZINC ION	ZN	Exotoxin type A	Streptococcus pyogenes	none	3.10.20.120	b.40.2.2,d.15.6.1	Stap_Strp_tox_C
cluster 317	25583	4jy6_14	ZN	ZINC ION	ZN	PGT123 light chain	Homo sapiens	none	none	none	C1-set,Ig_3,C2-set_2,Ig_2
	33211	1i54_1	ZNH	PROTOPORPHYRIN IX CONTAINING ZN	ZN	Cytochrome c	Thunnus thynnus	none	1.10.760.10	a.3.1.1	Cytochrom_C,Cytochrome_CBB3
			HEM	PROTOPORPHYRIN IX CONTAINING FE	FE
	33237	1i55_1	HEM	PROTOPORPHYRIN IX CONTAINING FE	FE	Cytochrome c	Thunnus thynnus	none	1.10.760.10	a.3.1.1	Cytochrom_C,Cytochrome_CBB3
			ZNH	PROTOPORPHYRIN IX CONTAINING ZN	ZN
cluster 318	38342	2fm6_2	ZN	ZINC ION	ZN	Metallo-beta-lactamase L1	Stenotrophomonas maltophilia	3.5.2.6	3.60.15.10	d.157.1.1	none
	24028	3m3g_1	ZN	ZINC ION	ZN	Epl1 protein	Trichoderma virens Gv29-8	none	none	none	Cerato-platanin
	38263	3l4k_6	ZN	ZINC ION	ZN	DNA topoisomerase 2	Saccharomyces cerevisiae	5.99.1.3	3.40.50.670	none	none
	32321	3ez5_1	ZN	ZINC ION	ZN	DNA polymerase I	Geobacillus stearothermophilus	2.7.7.7	3.30.70.370	none	DNA_pol_A
			ZN	ZINC ION	ZN
cluster 319	32672	2f44_1	ZN	ZINC ION	ZN	SH3 and multiple ankyrin repeat domains protein 3	Rattus norvegicus	none	none	a.60.1.2	SAM_1,SAM_2
	32528	2v25_1	ZN	ZINC ION	ZN	Major cell-binding factor	Campylobacter jejuni	none	none	none	SBP_bac_3
cluster 320	23258	3m9g_1	ZN	ZINC ION	ZN	Protein kinase	Staphylococcus aureus subsp. aureus N315	2.7.11.1	none	none	PASTA
	22026	1d1s_11	ZN	ZINC ION	ZN	Alcohol dehydrogenase class 4 mu/sigma chain	Homo sapiens	1.1.1.1	3.90.180.10	b.35.1.2	ADH_N
cluster 321	32779	2bh3_2	ZN	ZINC ION	ZN	Xaa-Pro aminopeptidase	Escherichia coli	3.4.11.9	3.90.230.10	d.127.1.1	Peptidase_M24
	23341	1nvt_2	ZN	ZINC ION	ZN	Shikimate dehydrogenase	Methanocaldococcus jannaschii	1.1.1.25	3.40.192.10	c.58.1.5	Shikimate_dh_N
cluster 322	24964	3rcc_36	ZN	ZINC ION	ZN	Sortase SrtA	Streptococcus agalactiae serogroup V	none	none	none	Sortase
	39623	3s6l_5	ZN	ZINC ION	ZN	Hep_Hag family	Burkholderia pseudomallei 1710b	none	none	none	none
	42918	3s6l_16	ZN	ZINC ION	ZN	Hep_Hag family	Burkholderia pseudomallei 1710b	none	none	none	none
	24953	3rcc_1	ZN	ZINC ION	ZN	Sortase SrtA	Streptococcus agalactiae serogroup V	none	none	none	Sortase
cluster 323	26848	4aoj_1	ZN	ZINC ION	ZN	High affinity nerve growth factor receptor	Homo sapiens	2.7.10.1	none	none	Pkinase_Tyr,Pkinase
	26896	4aoj_4	ZN	ZINC ION	ZN	High affinity nerve growth factor receptor	Homo sapiens	2.7.10.1	none	none	Pkinase_Tyr,Pkinase
cluster 324	23826	2nyd_1	ZN	ZINC ION	ZN	UPF0135 protein SA1388	Staphylococcus aureus subsp. aureus N315	none	none	none	NIF3
			ZN	ZINC ION	ZN
	21643	4koy_2	ZN	ZINC ION	ZN	protein	Pseudomonas aeruginosa PAO1	none	none	none	Acetyltransf_1,Acetyltransf_7,Acetyltransf_10
	41869	4a0x_3	ZN	ZINC ION	ZN	Transcription factor fapR	Staphylococcus aureus	none	none	none	none
	31501	1qhd_2	ZN	ZINC ION	ZN	Intermediate capsid protein VP6	Bovine rotavirus strain RF	none	1.10.1350.10	b.19.1.1	Rota_Capsid_VP6
cluster 325	29615	3nq1_8	ZN	ZINC ION	ZN	Tyrosinase	Bacillus megaterium	1.14.18.1	none	none	Tyrosinase
	29615	3npy_4	ZN	ZINC ION	ZN	Tyrosinase	Bacillus megaterium	1.14.18.1	none	none	Tyrosinase
cluster 326	29503	3pt6_2	ZN	ZINC ION	ZN	DNA (cytosine-5)-methyltransferase 1	Mus musculus	2.1.1.37	none	none	BAH
	37692	2pli_2	ZN	ZINC ION	ZN	Uncharacterized protein	Neisseria meningitidis MC58	none	3.30.465.10	d.145.1.4	none
cluster 327	25386	1vpy_1	ZN	ZINC ION	ZN	PROTEIN (hypothetical protein EF0366)	Enterococcus faecalis V583	none	3.20.20.410	c.1.32.1	DUF72
	42968	3na9_2	ZN	ZINC ION	ZN	Fab15 heavy chain	Homo sapiens	none	2.60.40.10	none	none
cluster 328	34143	1hp7_4	ZN	ZINC ION	ZN	Alpha-1-antitrypsin	Homo sapiens	none	3.30.497.10	e.1.1.1	Serpin
	28232	2hi7_1	ZN	ZINC ION	ZN	Thiol:disulfide interchange protein DsbA	Escherichia coli	1.8.4.-	3.40.30.10	c.47.1.13	DSBA,Thioredoxin_4
cluster 329	29382	2ein_1	ZN	ZINC ION	ZN	Cytochrome c oxidase subunit 4 isoform 1, mitochondrial	Bos taurus	1.9.3.1	1.10.442.10	f.23.1.1	COX4
	28286	3tj9_1	ZN	ZINC ION	ZN	Urease accessory protein UreE	Helicobacter pylori	none	none	none	UreE_C
	28285	3tj9_2	ZN	ZINC ION	ZN	Urease accessory protein UreE	Helicobacter pylori	none	none	none	UreE_C
cluster 330	33135	3pjn_3	ZN	ZINC ION	ZN	34 kDa membrane antigen	Treponema pallidum	none	none	none	Iron_transport
	33130	2o6e_1	ZN	ZINC ION	ZN	34 kDa membrane antigen	Treponema pallidum	none	none	none	Iron_transport
	33129	2o6e_7	ZN	ZINC ION	ZN	34 kDa membrane antigen	Treponema pallidum	none	none	none	Iron_transport
cluster 331	26709	3mbg_7	ZN	ZINC ION	ZN	FAD-linked sulfhydryl oxidase ALR	Homo sapiens	1.8.3.2	1.20.120.310	none	Evr1_Alr
	26240	1t4k_6	ZN	ZINC ION	ZN	IMMUNOGLOBULIN IGG1, HEAVY CHAIN	Mus musculus	none	2.60.40.10	b.1.1.1	V-set,Ig_2
cluster 332	21386	1o7d_1	ZN	ZINC ION	ZN	Lysosomal alpha-mannosidase	Bos taurus	3.2.1.24	3.20.110.10,1.10.287.530	c.6.2.1,a.8.3.1	Glyco_hydro_38,Alpha-mann_mid
	22503	3l7r_1	ZN	ZINC ION	ZN	5-methyltetrahydropteroyltriglutamate--homocysteine methyltransferase	Streptococcus mutans UA159	2.1.1.14	3.20.20.210	none	Meth_synt_1
	21369	3bub_1	ZN	ZINC ION	ZN	Alpha-mannosidase 2	Drosophila melanogaster	3.2.1.114	3.20.110.10,1.20.1270.50	c.6.2.1,a.8.3.1	Glyco_hydro_38,Alpha-mann_mid
cluster 333	25714	3eyv_2	ZN	ZINC ION	ZN	hu3S193 Fab, heavy chain	Homo sapiens	none	2.60.40.10	none	C1-set,Ig_3,Ig_2,C2-set_2
	25748	3nac_3	ZN	ZINC ION	ZN	Fab15 Mut7 light chain	Homo sapiens	none	2.60.40.10	none	C1-set,Ig_3,Ig_2,C2-set_2
	25748	2gjz_6	ZN	ZINC ION	ZN	Ig gamma-2B chain C region	Mus musculus	none	2.60.40.10	none	C1-set,C2-set_2
	25742	3ley_3	ZN	ZINC ION	ZN	6a7 Antibody Light Chain	Mus musculus	none	2.60.40.10	none	C1-set
	25615	4jy6_13	ZN	ZINC ION	ZN	PGT123 light chain	Homo sapiens	none	none	none	C1-set,Ig_3
	25748	3liz_5	ZN	ZINC ION	ZN	4C3 monoclonal antibody Heavy Chain	Mus musculus	none	2.60.40.10	none	C1-set
	25742	3hc3_2	ZN	ZINC ION	ZN	immunoglobulin IgG1 Fab, heavy chain	Homo sapiens	none	2.60.40.10	none	C1-set,Ig_3,Ig_2,C2-set_2
cluster 334	28361	2o4m_14	ZN	ZINC ION	ZN	Parathion hydrolase	Brevundimonas diminuta	3.1.8.1	3.20.20.140	none	PTE
	31965	2rgx_1	ZN	ZINC ION	ZN	Adenylate kinase	Aquifex aeolicus	2.7.4.3	3.40.50.300	none	ADK,AAA_33,AAA_17,AAA_18,Zeta_toxin
cluster 335	26115	4jx4_4	ZN	ZINC ION	ZN	Pyruvate carboxylase	Rhizobium etli CFN 42	6.4.1.1	none	none	HMGL-like
	26115	3fig_1	ZN	ZINC ION	ZN	2-isopropylmalate synthase	Mycobacterium tuberculosis	2.3.3.13	3.20.20.70	none	HMGL-like
cluster 336	22935	2ejc_6	ZN	ZINC ION	ZN	Pantothenate synthetase	Thermotoga maritima	6.3.2.1	3.40.50.620	none	Pantoate_ligase
			ZN	ZINC ION	ZN
	39722	1y9q_1	ZN	ZINC ION	ZN	transcriptional regulator, HTH_3 family	Vibrio cholerae	none	2.60.120.10	b.82.1.15	none
cluster 337	38884	3m7p_7	ZN	ZINC ION	ZN	FN1 protein	Homo sapiens	none	none	none	none
	30731	1xvx_3	ZN	ZINC ION	ZN	YfuA	Yersinia enterocolitica	none	3.40.190.10	c.94.1.1	SBP_bac_6,SBP_bac_11,SBP_bac_1,SBP_bac_8
cluster 338	26407	2gjz_8	ZN	ZINC ION	ZN	Catalytic elimination antibody 13G5 light chain	Mus musculus	none	2.60.40.10	none	V-set,Ig_2
	23146	3sjp_1	ZN	ZINC ION	ZN	Capsid	Norovirus Hu/GII.4/2004/NL	none	none	none	Calici_coat_C
	25624	1h1o_2	ZN	ZINC ION	ZN	Cytochrome c-552	Acidithiobacillus ferrooxidans	none	1.10.760.10	a.3.1.4	Cytochrom_C,Cytochrome_CBB3
cluster 339	33035	3fid_1	ZN	ZINC ION	ZN	Putative outer membrane protein (LpxR)	Salmonella enterica subsp. enterica serovar Typhimurium	none	2.40.128.140	none	DUF2219
			ZN	ZINC ION	ZN
	25443	2y4y_1	ZN	ZINC ION	ZN	PILP PROTEIN	Pseudomonas aeruginosa PAO1	none	none	none	PilP
cluster 340	43047	3ifj_2	ZN	ZINC ION	ZN	Protein RecA	Mycobacterium tuberculosis	3.1.-.-	none	none	none
	43046	3ifj_1	ZN	ZINC ION	ZN	Protein RecA	Mycobacterium tuberculosis	3.1.-.-	none	none	none
	42803	2imz_1	ZN	ZINC ION	ZN	Protein RecA	Mycobacterium tuberculosis	3.1.-.-	none	none	none
	41206	3igd_1	ZN	ZINC ION	ZN	Protein RecA	Mycobacterium tuberculosis	3.1.-.-	none	none	none
	42804	2imz_2	ZN	ZINC ION	ZN	Protein RecA	Mycobacterium tuberculosis	3.1.-.-	none	none	none
cluster 341	28405	2gmn_2	ZN	ZINC ION	ZN	Metallo-beta-lactamase	Bradyrhizobium japonicum USDA 110	3.5.2.6	3.60.15.10	d.157.1.1	Lactamase_B,Lactamase_B_2
	37952	3eer_3	ZN	ZINC ION	ZN	Organic hydroperoxide resistance protein	Vibrio cholerae O1 biovar El Tor str. N16961	none	3.30.300.20	none	none
	42207	4koy_1	ZN	ZINC ION	ZN	protein	Pseudomonas aeruginosa PAO1	none	none	none	none
			ZN	ZINC ION	ZN
cluster 342	28695	1kys_4	ZN	ZINC ION	ZN	Green fluorescent protein	Aequorea victoria	none	2.40.155.10	d.22.1.1	GFP
	35085	1zkj_1	ZN	ZINC ION	ZN	extended-spectrum beta-lactamase	Enterobacter aerogenes	3.5.2.6	3.40.710.10	none	Beta-lactamase
	23088	2w0m_2	ZN	ZINC ION	ZN	SSO2452	Sulfolobus solfataricus P2	none	none	none	KaiC,GvpD
	28352	2zwr_2	ZN	ZINC ION	ZN	Metallo-beta-lactamase superfamily protein	Thermus thermophilus HB8	none	none	none	Lactamase_B
cluster 343	25832	1waa_10	ZN	ZINC ION	ZN	Titin	Homo sapiens	2.7.1.-	2.60.40.10	none	I-set
	22042	2pli_1	ZN	ZINC ION	ZN	Uncharacterized protein	Neisseria meningitidis MC58	none	3.30.465.10	d.145.1.4	CorC_HlyC
	31525	3pvn_7	CA	CALCIUM ION	CA	C-reactive protein	Homo sapiens	none	none	none	Pentaxin,Laminin_G_3
			ZN	ZINC ION	ZN
	25825	1waa_12	ZN	ZINC ION	ZN	Titin	Homo sapiens	2.7.1.-	2.60.40.10	none	I-set
cluster 344	24942	3rcc_6	ZN	ZINC ION	ZN	Sortase SrtA	Streptococcus agalactiae serogroup V	none	none	none	Sortase
	24933	3rcc_69	ZN	ZINC ION	ZN	Sortase SrtA	Streptococcus agalactiae serogroup V	none	none	none	Sortase
cluster 345	26525	3byw_4	ZN	ZINC ION	ZN	Putative arabinofuranosyltransferase	Corynebacterium diphtheriae NCTC 13129	none	2.60.120.610	none	Arabinose_trans
	21275	1vs0_1	ZN	ZINC ION	ZN	Putative DNA ligase-like protein Rv0938/MT0965	Mycobacterium tuberculosis H37Rv	none	3.30.1490.70	none	DNA_ligase_A_M
cluster 346	30769	3vfj_3	ZN	ZINC ION	ZN	Maltose-binding periplasmic protein	Escherichia coli K-12	none	none	none	SBP_bac_1,SBP_bac_8,SBP_bac_6
	30580	3sey_11	ZN	ZINC ION	ZN	Maltose-binding periplasmic protein	Escherichia coli K-12	none	none	none	SBP_bac_1,SBP_bac_8,SBP_bac_6
	30705	3ser_1	ZN	ZINC ION	ZN	Maltose-binding periplasmic protein	Escherichia coli K-12	none	none	none	SBP_bac_8,SBP_bac_1,SBP_bac_6
	30585	3sey_21	ZN	ZINC ION	ZN	Maltose-binding periplasmic protein	Escherichia coli K-12	none	none	none	SBP_bac_1,SBP_bac_8,SBP_bac_6
cluster 347	41832	4ac1_6	ZN	ZINC ION	ZN	Endo-N-acetyl-beta-D-glucosaminidase	Trichoderma reesei	3.2.1.96	none	none	none
	37506	1q9u_13	ZN	ZINC ION	ZN	Uncharacterized protein APC35924	Geobacillus stearothermophilus	none	3.30.310.70	d.129.7.1	none
cluster 348	29625	3nq5_2	ZN	ZINC ION	ZN	Tyrosinase	Bacillus megaterium	1.14.18.1	none	none	Tyrosinase
	21802	3rgb_7	ZN	ZINC ION	ZN	particulate methane monooxygenase, A subunit	Methylococcus capsulatus	1.14.13.25	none	none	AMO
cluster 349	31197	1snn_2	ZN	ZINC ION	ZN	3,4-dihydroxy-2-butanone 4-phosphate synthase	Methanocaldococcus jannaschii	5.4.99.-	3.90.870.10	d.115.1.2	DHBP_synthase
			CA	CALCIUM ION	CA
	41502	4e6r_4	ZN	ZINC ION	ZN	Cytoplasmic protein NCK2	Homo sapiens	none	none	none	none
	31196	3ls6_9	ZN	ZINC ION	ZN	3,4-dihydroxy-2-butanone 4-phosphate synthase	Salmonella enterica subsp. enterica serovar Typhimurium	4.1.99.12	3.90.870.10	none	DHBP_synthase
	31194	1k4p_1	ZN	ZINC ION	ZN	3,4-dihydroxy-2-butanone 4-phosphate synthase	Magnaporthe grisea	5.4.99.-	3.90.870.10	d.115.1.2	DHBP_synthase
			ZN	ZINC ION	ZN
			ZN	ZINC ION	ZN
			ZN	ZINC ION	ZN
cluster 350	22183	1hzx_2	ZN	ZINC ION	ZN	Rhodopsin	Bos taurus	none	1.20.1070.10	f.13.1.2	7tm_1,7TM_GPCR_Srsx,7TM_GPCR_Srv,7TM_GPCR_Srw
	22183	1l9h_1	ZN	ZINC ION	ZN	Rhodopsin	Bos taurus	none	1.20.1070.10	f.13.1.2	7tm_1,7TM_GPCR_Srsx,7TM_GPCR_Srv,7TM_GPCR_Srw
	22183	1f88_6	ZN	ZINC ION	ZN	Rhodopsin	Bos taurus	none	1.20.1070.10	f.13.1.2	7tm_1,7TM_GPCR_Srsx,7TM_GPCR_Srw,7TM_GPCR_Srv
cluster 351	22519	3tgn_1	ZN	ZINC ION	ZN	Adc operon repressor AdcR	Streptococcus pneumoniae D39	none	none	none	MarR_2,MarR,HTH_27,HTH_24,HTH_11
	27469	4fc5_32	ZN	ZINC ION	ZN	Putative uncharacterized protein	Thermococcus onnurineus NA1	none	none	none	DUF4392
cluster 352	33633	2ox8_4	ZN	ZINC ION	ZN	Collectin-12	Homo sapiens	none	3.10.100.10	none	Lectin_C
	28781	2x4k_3	ZN	ZINC ION	ZN	4-OXALOCROTONATE TAUTOMERASE	Staphylococcus aureus	none	3.30.429.20	none	Tautomerase
cluster 353	30320	3lat_6	ZN	ZINC ION	ZN	Bifunctional autolysin	Staphylococcus epidermidis	3.5.1.28	none	none	Amidase_2
	33121	2o6e_5	ZN	ZINC ION	ZN	34 kDa membrane antigen	Treponema pallidum	none	none	none	Iron_transport
cluster 354	34318	2a2q_2	ZN	ZINC ION	ZN	Coagulation factor VII	Homo sapiens	3.4.21.21	2.40.10.10	b.47.1.2	Trypsin,DUF1986
			CA	CALCIUM ION	CA
	24813	3rcc_72	ZN	ZINC ION	ZN	Sortase SrtA	Streptococcus agalactiae serogroup V	none	none	none	Sortase
	28679	1kys_3	ZN	ZINC ION	ZN	Green fluorescent protein	Aequorea victoria	none	2.40.155.10	d.22.1.1	GFP
cluster 355	30162	4g9z_1	ZN	ZINC ION	ZN	Nucleoprotein	Lassa virus Josiah	none	none	none	Arena_nucleocap
	30160	3mwp_1	ZN	ZINC ION	ZN	Nucleoprotein	Lassa virus Josiah	none	none	none	Arena_nucleocap
	30150	3q7c_2	ZN	ZINC ION	ZN	Nucleoprotein	Lassa virus Josiah	none	none	none	Arena_nucleocap
	34121	3ec0_8	ZN	ZINC ION	ZN	Gag-Pol polyprotein	Human immunodeficiency virus type 2 (ISOLATE ROD)	3.4.23.47	2.40.70.10	b.50.1.1	RVP
cluster 356	34106	3ebz_9	ZN	ZINC ION	ZN	Gag-Pol polyprotein	Human immunodeficiency virus type 2 (ISOLATE ROD)	3.4.23.47	2.40.70.10	b.50.1.1	RVP
	33137	3lzn_2	ZN	ZINC ION	ZN	P19 protein	Campylobacter jejuni subsp. jejuni 81-176	none	none	none	Iron_transport
cluster 357	33148	3dza_1	ZN	ZINC ION	ZN	uncharacterized putative membrane protein	Klebsiella pneumoniae subsp. pneumoniae MGH 78578	none	none	none	YfdX
	33436	3m7p_4	ZN	ZINC ION	ZN	FN1 protein	Homo sapiens	none	none	none	fn1
	28949	4jnj_2	ZN	ZINC ION	ZN	Streptavidin/Rhizavidin Hybrid	Streptomyces avidinii	none	none	none	Avidin
	33146	3dza_8	ZN	ZINC ION	ZN	uncharacterized putative membrane protein	Klebsiella pneumoniae subsp. pneumoniae MGH 78578	none	none	none	YfdX
cluster 358	26530	3hzy_1	ZN	ZINC ION	ZN	S73-2 Fab (IgG1k) heavy chain	Mus musculus	none	2.60.40.10	none	V-set,Ig_3,Ig_2
			MG	MAGNESIUM ION	MG
	26423	3u79_1	ZN	ZINC ION	ZN	Amyloidogenic immunoglobulin light chain protein AL-103 Y32F Y96F, variable domain	Homo sapiens	none	none	none	V-set,Ig_3,Ig_2,ig,I-set
cluster 359	22214	3lnn_1	ZN	ZINC ION	ZN	Membrane fusion protein (MFP) heavy metal cation efflux ZneB (CzcB-like)	Cupriavidus metallidurans CH34	none	none	none	HlyD_2,HlyD_3
	27837	2eul_16	ZN	ZINC ION	ZN	Anti-cleavage anti-GreA transcription factor Gfh1	Thermus thermophilus HB8	none	none	d.26.1.2	GreA_GreB
cluster 360	25066	3ee6_3	ZN	ZINC ION	ZN	Tripeptidyl-peptidase 1	Homo sapiens	3.4.14.9	none	none	Pro-kuma_activ
	24874	4hzt_3	ZN	ZINC ION	ZN	Beta-secretase 1	Homo sapiens	3.4.23.46	none	none	Asp
cluster 361	35661	1lug_2	ZN	ZINC ION	ZN	Carbonic anhydrase 2	Homo sapiens	4.2.1.1	3.10.200.10	b.74.1.1	Carb_anhydrase
			HG	MERCURY (II) ION	HG
	35660	2foy_1	ZN	ZINC ION	ZN	Carbonic anhydrase 1	Homo sapiens	4.2.1.1	3.10.200.10	b.74.1.1	Carb_anhydrase
			B30	{2,2'-[(2-{[4-(AMINOSULFONYL)BENZOYL]AMINO}ETHYL)IMINO]DIACETATO(2-)-KAPPAO}COPPER	CU
	35663	3pyk_1	ZN	ZINC ION	ZN	Carbonic anhydrase 2	Homo sapiens	4.2.1.1	3.10.200.10	none	Carb_anhydrase
			SRX	CHLORO{N-[DI(PYRIDIN-2-YL-KAPPAN)METHYL]-4-SULFAMOYLBENZAMIDE}[(1,2,3,4,5,6-ETA)-(1R,2R,3R,4S,5S,6S)-1,2,3,4,5,6-HEXAMETHYLCYCLOHEXANE-1,2,3,4,5,6-HEXAYL]RUTHENIUM(2+)	RU
	35665	3ca2_1	HG	MERCURY (II) ION	HG	Carbonic anhydrase 2	Homo sapiens	4.2.1.1	3.10.200.10	b.74.1.1	Carb_anhydrase
			ZN	ZINC ION	ZN
			AMS	3-MERCURI-4-AMINOBENZENESULFONAMIDE	HG
cluster 362	26643	1vs0_2	ZN	ZINC ION	ZN	Putative DNA ligase-like protein Rv0938/MT0965	Mycobacterium tuberculosis H37Rv	none	2.40.50.140	none	DNA_ligase_A_C
	25067	3ee6_2	ZN	ZINC ION	ZN	Tripeptidyl-peptidase 1	Homo sapiens	3.4.14.9	none	none	Pro-kuma_activ
cluster 363	22179	3qm3_3	ZN	ZINC ION	ZN	Fructose-bisphosphate aldolase	Campylobacter jejuni	4.1.2.13	3.20.20.70	none	F_bP_aldolase
	22179	3c4u_2	ZN	ZINC ION	ZN	Fructose-bisphosphate aldolase	Helicobacter pylori	4.1.2.13	none	none	F_bP_aldolase
	22179	3gak_2	ZN	ZINC ION	ZN	Fructose-bisphosphate aldolase	Giardia intestinalis	4.1.2.13	none	none	F_bP_aldolase
	22182	1dos_2	ZN	ZINC ION	ZN	Fructose-bisphosphate aldolase class 2	Escherichia coli	4.1.2.13	3.20.20.70	c.1.10.2	F_bP_aldolase
			ZN	ZINC ION	ZN
cluster 364	35897	1d1s_12	ZN	ZINC ION	ZN	Alcohol dehydrogenase class 4 mu/sigma chain	Homo sapiens	1.1.1.1	3.90.180.10	b.35.1.2	none
	30059	3mwm_1	ZN	ZINC ION	ZN	Putative metal uptake regulation protein	Streptomyces coelicolor	none	none	none	FUR
	23597	2g7z_15	ZN	ZINC ION	ZN	DegV domain-containing protein SPy_1493/M5005_Spy1226	Streptococcus pyogenes M1 GAS	none	none	none	DegV
	23615	2g7z_13	ZN	ZINC ION	ZN	DegV domain-containing protein SPy_1493/M5005_Spy1226	Streptococcus pyogenes M1 GAS	none	3.30.1180.10	none	DegV
cluster 365	39977	2ek8_3	ZN	ZINC ION	ZN	Aminopeptidase	Aneurinibacillus sp. AM-1	none	none	none	none
	35553	4dwx_1	ZN	ZINC ION	ZN	Basic endochitinase C	Secale cereale	3.2.1.14	none	none	Glyco_hydro_19
cluster 366	21131	4ebb_1	ZN	ZINC ION	ZN	Dipeptidyl peptidase 2	Homo sapiens	3.4.14.2	none	none	Peptidase_S28,Abhydrolase_6
	28717	2vad_1	ZN	ZINC ION	ZN	Red fluorescent protein drFP583	Discosoma sp.	none	none	none	GFP
cluster 367	41828	4ac1_2	ZN	ZINC ION	ZN	Endo-N-acetyl-beta-D-glucosaminidase	Trichoderma reesei	3.2.1.96	none	none	none
			ZN	ZINC ION	ZN
	22636	1bnl_3	ZN	ZINC ION	ZN	Collagen alpha-1(XVIII) chain	Homo sapiens	none	3.10.100.10	d.169.1.5	Endostatin
	21344	1i27_1	ZN	ZINC ION	ZN	General transcription factor IIF subunit 1	Homo sapiens	none	1.10.10.10	a.4.5.30	TFIIF_alpha
cluster 368	34396	1pjp_1	ZN	ZINC ION	ZN	Chymase	Homo sapiens	3.4.21.39	2.40.10.10	b.47.1.2	Trypsin
	28735	4k7u_4	ZN	ZINC ION	ZN	Polyubiquitin-C	Homo sapiens	6.3.2.19	none	none	ubiquitin,Rad60-SLD
	26251	4jy6_11	ZN	ZINC ION	ZN	PGT123 light chain	Homo sapiens	none	none	none	V-set
	28642	1bt0_1	ZN	ZINC ION	ZN	Ubiquitin-NEDD8-like protein RUB1	Arabidopsis thaliana	none	3.10.20.90	d.15.1.1	ubiquitin,Rad60-SLD
cluster 369	34390	3s9c_3	ZN	ZINC ION	ZN	Vipera russelli proteinase RVV-V gamma	Daboia russellii siamensis	3.4.21.95	none	none	Trypsin
	35073	1zkj_3	ZN	ZINC ION	ZN	extended-spectrum beta-lactamase	Enterobacter aerogenes	3.5.2.6	3.40.710.10	none	Beta-lactamase
cluster 370	29651	4a0x_2	ZN	ZINC ION	ZN	Transcription factor fapR	Staphylococcus aureus	none	none	none	4HBT
	31375	1g43_1	ZN	ZINC ION	ZN	SCAFFOLDING PROTEIN	Clostridium cellulolyticum	none	2.60.40.710	b.2.2.2	CBM_3
	27940	2xyb_11	ZN	ZINC ION	ZN	LACCASE	Trametes cinnabarina	1.10.3.2	none	none	Cu-oxidase_3
	37109	2xoc_8	ZN	ZINC ION	ZN	E3 ubiquitin-protein ligase CHFR	Homo sapiens	6.3.2.-	none	none	none
cluster 371	30337	2j13_1	CAC	CACODYLATE ION	AS	POLYSACCHARIDE DEACETYLASE	Bacillus anthracis str. Ames	3.5.1.-	none	c.6.2.3	Polysacc_deac_1
			ZN	ZINC ION	ZN
	30335	2c1g_3	ZN	ZINC ION	ZN	PEPTIDOGLYCAN GLCNAC DEACETYLASE	Streptococcus pneumoniae R6	3.5.1.33	none	c.6.2.3	Polysacc_deac_1
cluster 372	30335	3qbu_4	ZN	ZINC ION	ZN	Putative uncharacterized protein	Helicobacter pylori G27	none	none	none	Polysacc_deac_1
	40508	3hft_1	ZN	ZINC ION	ZN	WbmS, polysaccharide deacetylase involved in O-antigen biosynthesis	Bordetella bronchiseptica	none	none	none	none
	26699	2nly_1	ZN	ZINC ION	ZN	Divergent polysaccharide deacetylase hypothetical protein	Bacillus halodurans	none	3.20.20.370	c.6.2.7	Polysacc_deac_2
cluster 373	26526	1yej_3	ZN	ZINC ION	ZN	PROTEIN (IG ANTIBODY D2.3 (LIGHT CHAIN))	Mus musculus	none	2.60.40.10	b.1.1.1	V-set
	34356	4dih_5	ZN	ZINC ION	ZN	Prothrombin	Homo sapiens	3.4.21.5	none	none	Trypsin
cluster 374	33661	1xki_2	ZN	ZINC ION	ZN	Lipocalin-1	Homo sapiens	none	2.40.128.20	b.60.1.1	Lipocalin
	21951	4ao7_1	ZN	ZINC ION	ZN	ESTERASE	unidentified	none	none	none	Abhydrolase_5
cluster 375	21138	3st1_1	ZN	ZINC ION	ZN	Necrosis-and ethylene-inducing protein	Moniliophthora perniciosa	none	none	none	NPP1
	22240	4gqt_8	ZN	ZINC ION	ZN	Heat shock protein 90	Caenorhabditis elegans	none	none	none	HATPase_c_3,HATPase_c
	20940	3ifu_1	ZN	ZINC ION	ZN	Non-structural protein	Porcine reproductive and respiratory syndrome virus	none	none	none	Peptidase_C31
cluster 376	24093	2fgy_1	ZN	ZINC ION	ZN	carboxysome shell polypeptide	Halothiobacillus neapolitanus	4.2.1.1	none	none	CsoSCA
	25474	2ch9_5	ZN	ZINC ION	ZN	Cystatin-F	Homo sapiens	none	none	none	Cystatin
cluster 377	36849	1zr6_3	ZN	ZINC ION	ZN	Glucooligosaccharide oxidase	Sarocladium strictum	1.1.3.-	none	none	none
	25333	3ubg_1	ZN	ZINC ION	ZN	Neural-cadherin	Drosophila melanogaster	none	none	none	Cadherin
cluster 378	34062	3zbv_1	ZN	ZINC ION	ZN	Angiogenin-2	Mus musculus	none	none	none	RnaseA
	30675	3p3e_2	ZN	ZINC ION	ZN	UDP-3-O-[3-hydroxymyristoyl] N-acetylglucosamine deacetylase	Pseudomonas aeruginosa	3.5.1.-	none	none	LpxC
	30682	2ves_1	ZN	ZINC ION	ZN	UDP-3-O-[3-hydroxymyristoyl] N-acetylglucosamine deacetylase	Pseudomonas aeruginosa	3.5.1.-	none	none	LpxC
	30683	2ves_6	ZN	ZINC ION	ZN	UDP-3-O-[3-hydroxymyristoyl] N-acetylglucosamine deacetylase	Pseudomonas aeruginosa	3.5.1.-	none	none	LpxC
cluster 379	25461	1cjv_1	MG	MAGNESIUM ION	MG	Adenylate cyclase type 5	Canis lupus familiaris	4.6.1.1	3.30.70.1230	d.58.29.1	Guanylate_cyc
			ZN	ZINC ION	ZN
	42234	4i68_2	ZN	ZINC ION	ZN	protein	Thermus thermophilus	3.6.4.13	none	none	none
	34588	2d8a_1	ZN	ZINC ION	ZN	Probable L-threonine 3-dehydrogenase	Pyrococcus horikoshii OT3	1.1.1.103	3.40.50.720	none	ADH_zinc_N
cluster 380	31051	3vd6_1	ZN	ZINC ION	ZN	Erythroid transcription factor	Mus musculus	none	none	none	GATA
	21424	3av4_1	ZN	ZINC ION	ZN	DNA (cytosine-5)-methyltransferase 1	Mus musculus	2.1.1.37	none	none	DNMT1-RFD
cluster 381	24451	2cye_2	ZN	ZINC ION	ZN	Putative thioesterase	Thermus thermophilus HB8	3.1.2.-	none	d.38.1.1	4HBT_2,4HBT
	24452	2cye_1	ZN	ZINC ION	ZN	Putative thioesterase	Thermus thermophilus HB8	3.1.2.-	none	d.38.1.1	4HBT_2,4HBT
	28703	1kys_1	ZN	ZINC ION	ZN	Green fluorescent protein	Aequorea victoria	none	2.40.155.10	d.22.1.1	GFP
	28693	1kys_2	ZN	ZINC ION	ZN	Green fluorescent protein	Aequorea victoria	none	2.40.155.10	d.22.1.1	GFP
cluster 382	30772	1xvx_5	ZN	ZINC ION	ZN	YfuA	Yersinia enterocolitica	none	3.40.190.10	c.94.1.1	SBP_bac_6,SBP_bac_11,SBP_bac_1,SBP_bac_8
	30780	2z8d_2	ZN	ZINC ION	ZN	Galacto-N-biose/lacto-N-biose I transporter substrate-binding protein	Bifidobacterium longum	none	none	none	SBP_bac_1
	34536	1hcp_2	ZN	ZINC ION	ZN	Estrogen receptor	Homo sapiens	none	3.30.50.10	g.39.1.2	zf-C4
cluster 383	32520	3h03_8	ZN	ZINC ION	ZN	Glutamate receptor 2	Rattus norvegicus	none	3.40.190.10	none	SBP_bac_3,Lig_chan-Glu_bd
	32520	1m5b_3	ZN	ZINC ION	ZN	Glutamate receptor 2	Rattus norvegicus	none	3.40.190.10	c.94.1.1	SBP_bac_3,Lig_chan-Glu_bd
	32520	3dln_1	ZN	ZINC ION	ZN	Glutamate receptor 3	Rattus norvegicus	none	3.40.190.10	none	SBP_bac_3,Lig_chan-Glu_bd
	32520	3m3k_1	ZN	ZINC ION	ZN	Glutamate receptor 3	Rattus norvegicus	none	3.40.190.10	none	SBP_bac_3,Lig_chan-Glu_bd
cluster 384	22445	2e18_4	ZN	ZINC ION	ZN	Probable NH(3)-dependent NAD(+) synthetase	Pyrococcus horikoshii OT3	6.3.1.5	none	none	NAD_synthase
	43397	1xtl_9	ZN	ZINC ION	ZN	Superoxide dismutase-like protein yojM	Bacillus subtilis	none	2.60.40.200	none	Sod_Cu
	32901	3s2q_1	ZN	ZINC ION	ZN	AT5g51720/MIO24_14	Arabidopsis thaliana	none	none	none	zf-CDGSH
			FES	FE2/S2 (INORGANIC) CLUSTER	FE2
			FES	FE2/S2 (INORGANIC) CLUSTER	FE1
cluster 385	22393	3i9f_2	ZN	ZINC ION	ZN	Putative type 11 methyltransferase	Sulfolobus solfataricus	none	none	none	Methyltransf_11,Methyltransf_31,Methyltransf_23,Methyltransf_12,MTS,Methyltransf_18
	24521	1r4v_3	ZN	ZINC ION	ZN	Uncharacterized protein aq_328	Aquifex aeolicus VF5	none	1.10.20.10	a.22.1.4	DUF1931
cluster 386	28015	2ps0_4	ZN	ZINC ION	ZN	High-affinity zinc uptake system protein znuA	Escherichia coli	none	none	none	SBP_bac_9
	28015	3gi1_2	ZN	ZINC ION	ZN	Laminin-binding protein of group A streptococci	Streptococcus pyogenes	none	3.40.50.1980	none	SBP_bac_9
cluster 387	32966	2wvk_1	ZN	ZINC ION	ZN	MANNOSYL-3-PHOSPHOGLYCERATE SYNTHASE	Thermus thermophilus HB27	2.4.1.217	none	none	Osmo_MPGsynth
	38441	2iv0_1	ZN	ZINC ION	ZN	Isocitrate dehydrogenase [NADP]	Archaeoglobus fulgidus	1.1.1.42	3.40.718.10	none	none
cluster 388	26504	4ifd_2	ZN	ZINC ION	ZN	Exosome complex exonuclease DIS3	Saccharomyces cerevisiae S288c	3.1.13	none	none	PIN_4
	21252	3alr_6	ZN	ZINC ION	ZN	Nanos protein	Danio rerio	none	none	none	zf-nanos
	38391	3l8y_1	ZN	ZINC ION	ZN	GTPase HRas	Homo sapiens	none	3.40.50.300	none	none
cluster 389	23655	2glz_1	NI	NICKEL (II) ION	NI	similar to Formylmethanofuran dehydrogenase subunit E	Desulfitobacterium hafniense DCB-2	none	none	d.81.3.1	FmdE
			ZN	ZINC ION	ZN
	28787	2vac_1	ZN	ZINC ION	ZN	Twinfilin-2	Homo sapiens	none	3.40.20.10	none	Cofilin_ADF
cluster 390	25375	3dci_1	ZN	ZINC ION	ZN	Arylesterase	Agrobacterium tumefaciens str. C58	none	3.40.50.1110	none	Lipase_GDSL_2
	22448	2i14_11	ZN	ZINC ION	ZN	Nicotinate-nucleotide pyrophosphorylase	Pyrococcus furiosus	none	3.20.20.70	c.1.17.1	QRPTase_C
	28708	2vad_3	ZN	ZINC ION	ZN	Red fluorescent protein drFP583	Discosoma sp.	none	none	none	GFP
cluster 391	22488	2h1l_4	ZN	ZINC ION	ZN	Large T antigen	Simian virus 40	none	1.10.10.510	c.37.1.20	Polyoma_lg_T_C
	22488	2h1l_3	ZN	ZINC ION	ZN	Large T antigen	Simian virus 40	none	1.10.10.510	c.37.1.20	Polyoma_lg_T_C
	22488	1svl_1	ZN	ZINC ION	ZN	Large T antigen	Simian virus 40	none	1.10.10.510	c.37.1.20	Polyoma_lg_T_C
	22488	4e2i_1	ZN	ZINC ION	ZN	Large T antigen	Simian virus 40	3.6.4	none	none	Polyoma_lg_T_C
	22482	4gdf_2	ZN	ZINC ION	ZN	Large T antigen	Simian virus 40	3.6.4	none	none	Polyoma_lg_T_C
cluster 392	28451	1l8c_2	ZN	ZINC ION	ZN	CREB-binding protein	Mus musculus	none	1.20.1020.10	g.53.1.1	zf-TAZ
	28451	1r8u_1	ZN	ZINC ION	ZN	CREB-binding protein	Mus musculus	none	1.20.1020.10	g.53.1.1	zf-TAZ
cluster 393	31969	1z83_6	ZN	ZINC ION	ZN	Adenylate kinase isoenzyme 1	Homo sapiens	2.7.4.3	3.40.50.300	none	ADK,AAA_17,AAA_33,AAA_18
	28435	3m8t_1	ZN	ZINC ION	ZN	Metallo-beta-lactamase	Bradyrhizobium japonicum USDA 110	3.5.2.6	3.60.15.10	none	Lactamase_B,Lactamase_B_2
	32724	1t8k_4	ZN	ZINC ION	ZN	Acyl carrier protein	Escherichia coli	none	1.10.1200.10	a.28.1.1	PP-binding
	20713	2x2o_1	ZN	ZINC ION	ZN	NRDI PROTEIN	Bacillus cereus ATCC 14579	none	3.40.50.360	none	Flavodoxin_NdrI
			CAC	CACODYLATE ION	AS
cluster 394	29485	3swn_13	ZN	ZINC ION	ZN	U6 snRNA-associated Sm-like protein LSm6	Schizosaccharomyces pombe 972h-	none	none	none	LSM
			ZN	ZINC ION	ZN
	29222	2qqv_5	ZN	ZINC ION	ZN	Beta-fructofuranosidase, insoluble isoenzyme CWINV1	Arabidopsis thaliana	3.2.1.26	none	none	Glyco_hydro_32N
cluster 395	36982	3jpy_6	ZN	ZINC ION	ZN	Glutamate [NMDA] receptor subunit epsilon-2	Rattus norvegicus	none	none	none	none
	21546	2i2x_17	K	POTASSIUM ION	K	Methyltransferase 1	Methanosarcina barkeri	2.1.1.90	none	none	MtaB
			ZN	ZINC ION	ZN
cluster 396	43120	4hy0_2	ZN	ZINC ION	ZN	E3 ubiquitin-protein ligase XIAP	Homo sapiens	6.3.2	none	none	none
			ZN	ZINC ION	ZN
	41520	3uw4_2	ZN	ZINC ION	ZN	Baculoviral IAP repeat-containing protein 2	Homo sapiens	6.3.2	none	none	none
cluster 397	32509	3u94_7	ZN	ZINC ION	ZN	Glutamate receptor, ionotropic kainate 3	Rattus norvegicus	none	none	none	SBP_bac_3
	27165	2zvl_1	ZN	ZINC ION	ZN	Proliferating cell nuclear antigen	Homo sapiens	2.7.7.7	3.70.10.10	none	PCNA_N,Rad9,Rad1
cluster 398	28604	1v51_1	ZN	ZINC ION	ZN	D-aminoacylase	Alcaligenes faecalis	3.5.1.81	none	b.92.1.6	D-aminoacyl_C
	21826	1ldk_2	ZN	ZINC ION	ZN	E3 ubiquitin-protein ligase RBX1	Homo sapiens	none	3.30.40.10	g.44.1.1	zf-rbx1,zf-Apc11,zf-RING_2
cluster 399	24664	2v20_1	ZN	ZINC ION	ZN	Beta-lactamase TEM	Escherichia coli	3.5.2.6	3.40.710.10	none	Beta-lactamase2,Beta-lactamase,Peptidase_S11
	21037	1a0b_1	ZN	ZINC ION	ZN	Aerobic respiration control sensor protein ArcB	Escherichia coli	2.7.3.-	1.20.120.160	a.24.10.1	Hpt
cluster 400	42725	3pbj_10	ZN	ZINC ION	ZN	COIL SER L9L-Pen L23H	synthetic construct	none	none	none	none
	28959	1alj_1	ZN	ZINC ION	ZN	Alkaline phosphatase	Escherichia coli	3.1.3.1	3.40.720.10	c.76.1.1	Alk_phosphatase,Metalloenzyme,Phosphodiest
			MG	MAGNESIUM ION	MG
cluster 401	25229	3ux3_3	ZN	ZINC ION	ZN	MIP18 family protein FAM96A	Homo sapiens	none	none	none	DUF59
	21497	3u24_8	ZN	ZINC ION	ZN	Lipoprotein, putative	Shewanella oneidensis MR-1	none	none	none	DUF885
	25658	3ave_1	ZN	ZINC ION	ZN	Ig gamma-1 chain C region	Homo sapiens	none	none	none	C1-set,C2-set_2,Ig_3
	33120	2o6e_6	ZN	ZINC ION	ZN	34 kDa membrane antigen	Treponema pallidum	none	none	none	Iron_transport
cluster 402	23460	1vsr_1	ZN	ZINC ION	ZN	Very short patch repair protein	Escherichia coli K-12	3.1.-.-	3.40.960.10	c.52.1.15	Vsr
	29444	3qsu_15	ZN	ZINC ION	ZN	RNA chaperone Hfq	Staphylococcus aureus subsp. aureus ECT-R 2	none	none	none	LSM
cluster 403	22189	3oax_11	ZN	ZINC ION	ZN	Rhodopsin	Bos taurus	none	1.20.1070.10	none	7tm_1,7TM_GPCR_Srw,7TM_GPCR_Srv,7TM_GPCR_Srsx,7TM_GPCR_Srx,TAS2R
	22858	3eer_6	ZN	ZINC ION	ZN	Organic hydroperoxide resistance protein	Vibrio cholerae O1 biovar El Tor str. N16961	none	3.30.300.20	none	OsmC
	29118	3fju_6	ZN	ZINC ION	ZN	Carboxypeptidase A1	Homo sapiens	3.4.17.1	3.40.630.10	none	Peptidase_M14
cluster 404	42880	1xb0_20	ZN	ZINC ION	ZN	Baculoviral IAP repeat-containing protein 8	Homo sapiens	none	1.10.1170.10	g.52.1.1	none
	33614	1e87_1	ZN	ZINC ION	ZN	Early activation antigen CD69	Homo sapiens	none	3.10.100.10	d.169.1.1	Lectin_C,Herpes_UL45
	42879	1xb0_2	ZN	ZINC ION	ZN	Baculoviral IAP repeat-containing protein 8	Homo sapiens	none	1.10.1170.10	g.52.1.1	none
	28397	4ey2_3	ZN	ZINC ION	ZN	Beta-lactamase NDM-1	Klebsiella pneumoniae	3.5.2.6	none	none	Lactamase_B
cluster 405	40255	2g7z_12	ZN	ZINC ION	ZN	DegV domain-containing protein SPy_1493/M5005_Spy1226	Streptococcus pyogenes M1 GAS	none	none	none	none
	39182	2yx1_5	ZN	ZINC ION	ZN	tRNA (guanine-N(1)-)-methyltransferase Trm5b	Methanocaldococcus jannaschii	none	none	none	none
cluster 406	42786	3ewf_4	ZN	ZINC ION	ZN	Histone deacetylase 8	Homo sapiens	3.5.1.98	3.40.800.20	none	none
	42785	3ewf_1	ZN	ZINC ION	ZN	Histone deacetylase 8	Homo sapiens	3.5.1.98	3.40.800.20	none	none
	32353	1xc3_2	ZN	ZINC ION	ZN	Putative fructokinase	Bacillus subtilis	2.7.1.4	3.30.420.40	c.55.1.10	ROK
cluster 407	30885	3rj8_2	ZN	ZINC ION	ZN	Carbohydrate oxidase	Microdochium nivale	1.1.3.4	none	none	FAD_binding_4
	29259	4gx1_6	ZN	ZINC ION	ZN	protein	Geobacter sulfurreducens PCA	none	none	none	TrkA_N
	42446	4gvl_8	ZN	ZINC ION	ZN	protein	Geobacter sulfurreducens PCA	none	none	none	none
cluster 408	21246	2pkg_4	ZN	ZINC ION	ZN	Small t antigen	Simian virus 40	none	none	g.92.1.1	Papo_T_antigen
	40042	2wad_2	ZN	ZINC ION	ZN	Penicillin-binding protein 2B	Streptococcus pneumoniae	3.4.-.-	none	none	none
cluster 409	31486	2hcs_2	ZN	ZINC ION	ZN	Genome polyprotein	Kunjin virus	2.7.7.48	none	none	Flavi_NS5
	28809	1cvr_4	ZN	ZINC ION	ZN	Gingipain R2	Porphyromonas gingivalis	3.4.22.37	3.40.50.1460	c.17.1.2	Peptidase_C25
cluster 410	28169	3qzc_3	ZN	ZINC ION	ZN	Periplasmic protein CpxP	Escherichia coli K-12	none	none	none	LTXXQ,Metal_resist
	33405	1qx2_2	ZN	ZINC ION	ZN	Protein S100-G	Bos taurus	none	1.10.238.10	a.39.1.1	efhand_3,efhand,EF_hand_6,EF_hand_5
	34605	4f0a_3	ZN	ZINC ION	ZN	Protein Wnt-8	Xenopus laevis	none	none	none	wnt
	21700	3fav_1	ZN	ZINC ION	ZN	ESAT-6-like protein esxB	Mycobacterium tuberculosis H37Rv	none	none	none	WXG100
cluster 411	20849	2gpy_8	ZN	ZINC ION	ZN	O-methyltransferase	Bacillus halodurans C-125	none	none	none	Methyltransf_3
	21716	3fav_3	ZN	ZINC ION	ZN	ESAT-6-like protein esxB	Mycobacterium tuberculosis H37Rv	none	none	none	WXG100
	38254	2zc5_4	ZN	ZINC ION	ZN	Penicillin-binding protein 1A	Streptococcus pneumoniae	none	none	none	none
	39441	2zc5_1	ZN	ZINC ION	ZN	Penicillin-binding protein 1A	Streptococcus pneumoniae	none	none	none	none
			ZN	ZINC ION	ZN
cluster 412	24097	2pqk_3	ZN	ZINC ION	ZN	Bim BH3 peptide	none	none	none	none	Bclx_interact
	43147	4k0d_3	ZN	ZINC ION	ZN	protein	Anaeromyxobacter dehalogenans 2CP-C	none	none	none	none
	23144	3sjp_2	ZN	ZINC ION	ZN	Capsid	Norovirus Hu/GII.4/2004/NL	none	none	none	Calici_coat_C
	40816	1zlh_4	ZN	ZINC ION	ZN	Carboxypeptidase A1	Bos taurus	3.4.17.1	3.40.630.10	c.56.5.1	none
	22126	3gyy_20	ZN	ZINC ION	ZN	Periplasmic substrate binding protein	Halomonas elongata	none	none	none	SBP_bac_7
	42196	4fsb_4	ZN	ZINC ION	ZN	protein	Enterobacter cloacae	none	none	none	none
	39006	3fju_1	ZN	ZINC ION	ZN	Carboxypeptidase A1	Homo sapiens	3.4.17.1	3.40.630.10	none	none
			CAC	CACODYLATE ION	AS
			ZN	ZINC ION	ZN
	38184	3kui_1	ZN	ZINC ION	ZN	Polyadenylate-binding protein 1	Homo sapiens	none	none	none	none
	22988	2ze7_1	ZN	ZINC ION	ZN	Isopentenyl transferase	Agrobacterium tumefaciens	2.5.1.27	none	none	IPT
	43146	4k0d_1	ZN	ZINC ION	ZN	protein	Anaeromyxobacter dehalogenans 2CP-C	none	none	none	none
	24716	2v0p_1	ZN	ZINC ION	ZN	Type 2A phosphatase-associated protein 42	Saccharomyces cerevisiae	none	none	none	TAP42
	24831	3psq_4	ZN	ZINC ION	ZN	Hypothetical exported protein	Streptococcus pyogenes serotype M1	none	none	none	Sortase
	22126	3gyy_33	ZN	ZINC ION	ZN	Periplasmic substrate binding protein	Halomonas elongata	none	none	none	SBP_bac_7
	27857	1z1n_9	ZN	ZINC ION	ZN	High-molecular-weight cytochrome c	Desulfovibrio gigas	none	3.90.10.10	none	Cytochrom_CIII
	34509	1bp3_1	ZN	ZINC ION	ZN	Prolactin receptor	Homo sapiens	none	1.20.1250.10,2.60.40.10	a.26.1.1,b.1.2.1	Hormone_1
	37522	3pfe_2	ZN	ZINC ION	ZN	Succinyl-diaminopimelate desuccinylase	Legionella pneumophila subsp. pneumophila str. Philadelphia 1	none	none	none	none
	22197	1b57_2	ZN	ZINC ION	ZN	Fructose-bisphosphate aldolase class 2	Escherichia coli	4.1.2.13	3.20.20.70	c.1.10.2	F_bP_aldolase
	32604	4a3n_2	ZN	ZINC ION	ZN	Transcription factor SOX-17	Homo sapiens	none	none	none	HMG_box,DUF1898
	22117	3gyy_2	ZN	ZINC ION	ZN	Periplasmic substrate binding protein	Halomonas elongata	none	none	none	SBP_bac_7
	32188	3kj1_4	ZN	ZINC ION	ZN	Induced myeloid leukemia cell differentiation protein Mcl-1	Homo sapiens	none	none	none	Bcl-2
	27421	3l22_7	ZN	ZINC ION	ZN	SusD superfamily protein	Bacteroides fragilis NCTC 9343	none	none	none	SusD-like_3
cluster 413	42956	2li9_1	ZN	ZINC ION	ZN	Amyloid beta A4 protein	Rattus norvegicus	none	none	none	none
	32089	1aol_2	ZN	ZINC ION	ZN	Envelope glycoprotein	Friend murine leukemia virus	none	3.90.310.10	b.20.1.1	TLV_coat
cluster 414	32509	3u92_2	ZN	ZINC ION	ZN	Glutamate receptor, ionotropic kainate 3	Rattus norvegicus	none	none	none	SBP_bac_3
	32509	3u94_2	ZN	ZINC ION	ZN	Glutamate receptor, ionotropic kainate 3	Rattus norvegicus	none	none	none	SBP_bac_3
cluster 415	28939	1b0n_3	ZN	ZINC ION	ZN	HTH-type transcriptional regulator sinR	Bacillus subtilis	none	1.10.287.270,1.10.260.40	a.34.1.1,a.35.1.3	SinI,HTH_3,HTH_19,HTH_31,HTH_26
	28342	2o4m_9	ZN	ZINC ION	ZN	Parathion hydrolase	Brevundimonas diminuta	3.1.8.1	3.20.20.140	none	PTE
cluster 416	32195	3io8_3	ZN	ZINC ION	ZN	Bcl-2-like protein 1	Homo sapiens	none	none	none	Bcl-2
	40252	2g7z_16	ZN	ZINC ION	ZN	DegV domain-containing protein SPy_1493/M5005_Spy1226	Streptococcus pyogenes M1 GAS	none	none	none	none
cluster 417	32494	3u94_8	ZN	ZINC ION	ZN	Glutamate receptor, ionotropic kainate 3	Rattus norvegicus	none	none	none	SBP_bac_3
	28528	3pn4_4	ZN	ZINC ION	ZN	Peptide deformylase 1B, chloroplastic	Arabidopsis thaliana	3.5.1.88	3.90.45.10	none	Pep_deformylase
	28528	3o3j_6	ZN	ZINC ION	ZN	Peptide deformylase 1B, chloroplastic	Arabidopsis thaliana	3.5.1.88	3.90.45.10	none	Pep_deformylase
	26773	3lec_1	ZN	ZINC ION	ZN	NADB-Rossmann Superfamily protein	Streptococcus agalactiae serogroup V	none	none	none	DUF633
	28697	2ygt_3	ZN	ZINC ION	ZN	Delta toxin	Clostridium perfringens	none	none	none	Leukocidin
cluster 418	30684	2ier_4	ZN	ZINC ION	ZN	UDP-3-O-[3-hydroxymyristoyl] N-acetylglucosamine deacetylase	Aquifex aeolicus	3.5.1.-	3.30.230.20	d.14.1.7	LpxC
	28782	4k7s_3	ZN	ZINC ION	ZN	Polyubiquitin-C	Homo sapiens	6.3.2.19	none	none	Rad60-SLD,ubiquitin
	28782	2xk5_7	ZN	ZINC ION	ZN	Ubiquitin-40S ribosomal protein S27a	Homo sapiens	none	3.10.20.90	none	ubiquitin,Rad60-SLD
	28772	3h7s_4	ZN	ZINC ION	ZN	Polyubiquitin-C	Homo sapiens	none	3.10.20.90	none	ubiquitin,Rad60-SLD
			ZN	ZINC ION	ZN
	28775	4k7u_1	ZN	ZINC ION	ZN	Polyubiquitin-C	Homo sapiens	6.3.2.19	none	none	ubiquitin,Rad60-SLD
			ZN	ZINC ION	ZN
	30671	1p42_5	ZN	ZINC ION	ZN	UDP-3-O-[3-hydroxymyristoyl] N-acetylglucosamine deacetylase	Aquifex aeolicus	3.5.1.-	3.30.230.20	d.14.1.7	LpxC
	28782	3zlz_4	ZN	ZINC ION	ZN	Ubiquitin-60S ribosomal protein L40	Homo sapiens	none	none	none	ubiquitin,Rad60-SLD
cluster 419	31702	1f3z_1	ZN	ZINC ION	ZN	Glucose-specific phosphotransferase enzyme IIA component	Escherichia coli	2.7.1.69	2.70.70.10	b.84.3.1	PTS_EIIA_1
	35622	3h50_4	ZN	ZINC ION	ZN	Tetracenomycin polyketide synthesis protein	Xanthomonas campestris pv. campestris	none	none	none	Cupin_1,AraC_binding
	31703	1glc_2	ZN	ZINC ION	ZN	Glucose-specific phosphotransferase enzyme IIA component	Escherichia coli	2.7.1.69,2.7.1.30	2.70.70.10,3.30.420.40	b.84.3.1,c.55.1.4	PTS_EIIA_1
cluster 420	30403	3b4n_1	ZN	ZINC ION	ZN	Endo-pectate lyase	Erwinia chrysanthemi	4.2.2.2	2.160.20.10	none	Pectate_lyase
			ZN	ZINC ION	ZN
	30389	3b4n_2	ZN	ZINC ION	ZN	Endo-pectate lyase	Erwinia chrysanthemi	4.2.2.2	2.160.20.10	none	Pectate_lyase
			ZN	ZINC ION	ZN
			ZN	ZINC ION	ZN
	30399	3b90_1	ZN	ZINC ION	ZN	Endo-pectate lyase	Erwinia chrysanthemi	4.2.2.2	none	none	Pectate_lyase
cluster 421	33645	2ox8_18	ZN	ZINC ION	ZN	Collectin-12	Homo sapiens	none	3.10.100.10	none	Lectin_C
	37107	2ox8_10	ZN	ZINC ION	ZN	Collectin-12	Homo sapiens	none	3.10.100.10	none	none
	32683	3qnd_5	ZN	ZINC ION	ZN	Fiber	Human adenovirus 37	none	2.60.90.10	none	Adeno_knob
cluster 422	22944	2ejc_7	ZN	ZINC ION	ZN	Pantothenate synthetase	Thermotoga maritima	6.3.2.1	3.30.1300.10	none	Pantoate_ligase
	22129	3gyy_7	ZN	ZINC ION	ZN	Periplasmic substrate binding protein	Halomonas elongata	none	none	none	SBP_bac_7
cluster 423	24466	2jks_4	ZN	ZINC ION	ZN	BRADYZOITE SURFACE ANTIGEN BSR4	Toxoplasma gondii ME49	none	none	none	SAG
	28786	2vac_3	ZN	ZINC ION	ZN	Twinfilin-2	Homo sapiens	none	3.40.20.10	none	Cofilin_ADF
cluster 424	23250	3m9g_7	ZN	ZINC ION	ZN	Protein kinase	Staphylococcus aureus subsp. aureus N315	2.7.11.1	none	none	PASTA
	25039	1gud_5	ZN	ZINC ION	ZN	D-allose-binding periplasmic protein	Escherichia coli K-12	none	3.40.50.2300	c.93.1.1	Peripla_BP_4,Peripla_BP_1
	32924	2qsw_2	ZN	ZINC ION	ZN	Methionine import ATP-binding protein MetN 2	Enterococcus faecalis V583	3.6.3.-	3.30.70.260	d.58.18.13	NIL
cluster 425	25183	3ubf_12	ZN	ZINC ION	ZN	Neural-cadherin	Drosophila melanogaster	none	none	none	Cadherin
	31180	3hsv_2	ZN	ZINC ION	ZN	Speckle-type POZ protein	Pongo abelii	none	none	none	MATH
	36642	2x5r_3	ZN	ZINC ION	ZN	HYPOTHETICAL PROTEIN ORF126	Pyrobaculum spherical virus	none	none	none	none
cluster 426	42362	4fil_41	ZN	ZINC ION	ZN	protein	Staphylococcus aureus	none	none	none	none
	22242	3zxo_1	ZN	ZINC ION	ZN	Redox sensor histidine kinase response regulator devS	Mycobacterium tuberculosis H37Rv	2.7.3.-	none	none	HATPase_c
cluster 427	29322	1kar_1	ZN	ZINC ION	ZN	Histidinol dehydrogenase	Escherichia coli	1.1.1.23	3.40.50.1980	c.82.1.2	Histidinol_dh
	29319	1kar_2	ZN	ZINC ION	ZN	Histidinol dehydrogenase	Escherichia coli	1.1.1.23	3.40.50.1980	c.82.1.2	Histidinol_dh
cluster 428	20888	2vqg_14	ZN	ZINC ION	ZN	UNCHARACTERIZED PROTEIN CGL0972	Corynebacterium glutamicum	none	none	none	PorB
			ZN	ZINC ION	ZN
	20862	2vqg_10	ZN	ZINC ION	ZN	UNCHARACTERIZED PROTEIN CGL0972	Corynebacterium glutamicum	none	none	none	PorB
			CAC	CACODYLATE ION	AS
			ZN	ZINC ION	ZN
	20873	2vqg_6	ZN	ZINC ION	ZN	UNCHARACTERIZED PROTEIN CGL0972	Corynebacterium glutamicum	none	none	none	PorB
			CAC	CACODYLATE ION	AS
			ZN	ZINC ION	ZN
	20889	2vqg_9	ZN	ZINC ION	ZN	UNCHARACTERIZED PROTEIN CGL0972	Corynebacterium glutamicum	none	none	none	PorB
			ZN	ZINC ION	ZN
cluster 429	33707	2ra6_4	ZN	ZINC ION	ZN	Trichosurin	Trichosurus vulpecula	none	2.40.128.20	none	Lipocalin
	33708	2ra6_2	ZN	ZINC ION	ZN	Trichosurin	Trichosurus vulpecula	none	2.40.128.20	none	Lipocalin
	33815	2j1m_2	ZN	ZINC ION	ZN	Bifunctional P-450/NADPH-P450 reductase	Bacillus megaterium	1.14.14.1	1.10.630.10	a.104.1.1	p450
cluster 430	26363	3lve_1	ZN	ZINC ION	ZN	Ig kappa chain V-IV region Len	Homo sapiens	none	2.60.40.10	b.1.1.1	V-set
	22003	2pli_12	ZN	ZINC ION	ZN	Uncharacterized protein	Neisseria meningitidis MC58	none	3.30.465.10	d.145.1.4	CorC_HlyC
	26024	3cp0_1	ZN	ZINC ION	ZN	Membrane protein implicated in regulation of membrane protease activity	Corynebacterium glutamicum ATCC 13032	none	2.40.50.140	none	NfeD
	22003	2pli_13	ZN	ZINC ION	ZN	Uncharacterized protein	Neisseria meningitidis MC58	none	3.30.465.10	d.145.1.4	CorC_HlyC
cluster 431	25610	2ql1_3	ZN	ZINC ION	ZN	Ig gamma-1 chain C region	Homo sapiens	none	2.60.40.10	b.1.1.2	none
	25595	2j6e_2	ZN	ZINC ION	ZN	Ig gamma-1 chain C region	Homo sapiens	none	2.60.40.10	b.1.1.2	C1-set,C2-set_2
			CAC	CACODYLATE ION	AS
cluster 432	21343	1j2x_1	ZN	ZINC ION	ZN	General transcription factor IIF subunit 1	Homo sapiens	none	1.10.10.10	a.4.5.30	TFIIF_alpha
	39180	2yx1_2	ZN	ZINC ION	ZN	tRNA (guanine-N(1)-)-methyltransferase Trm5b	Methanocaldococcus jannaschii	none	none	none	none
cluster 433	25457	2y4y_3	ZN	ZINC ION	ZN	PILP PROTEIN	Pseudomonas aeruginosa PAO1	none	none	none	PilP
	25455	2y4y_5	ZN	ZINC ION	ZN	PILP PROTEIN	Pseudomonas aeruginosa PAO1	none	none	none	PilP
cluster 434	26561	3r8b_8	ZN	ZINC ION	ZN	G5-8	Rattus norvegicus	none	2.60.40.10	none	V-set,ig
			ZN	ZINC ION	ZN
	27895	2hba_4	ZN	ZINC ION	ZN	50S ribosomal protein L9	Geobacillus stearothermophilus	none	3.40.5.10	d.100.1.1	Ribosomal_L9_N
	27838	2eul_10	ZN	ZINC ION	ZN	Anti-cleavage anti-GreA transcription factor Gfh1	Thermus thermophilus HB8	none	none	d.26.1.2	GreA_GreB
	26562	3r8b_5	ZN	ZINC ION	ZN	G5-8	Rattus norvegicus	none	2.60.40.10	none	V-set,ig
	42235	4i68_3	ZN	ZINC ION	ZN	protein	Thermus thermophilus	3.6.4.13	none	none	none
cluster 435	22906	2ejc_1	ZN	ZINC ION	ZN	Pantothenate synthetase	Thermotoga maritima	6.3.2.1	3.40.50.620,3.30.1300.10	none	Pantoate_ligase
			ZN	ZINC ION	ZN
			ZN	ZINC ION	ZN
	22575	3g4h_1	ZN	ZINC ION	ZN	Regucalcin	Homo sapiens	none	none	none	SGL
cluster 436	22275	4gqt_1	ZN	ZINC ION	ZN	Heat shock protein 90	Caenorhabditis elegans	none	none	none	HATPase_c,HATPase_c_3
	22274	4gqt_7	ZN	ZINC ION	ZN	Heat shock protein 90	Caenorhabditis elegans	none	none	none	HATPase_c_3,HATPase_c
cluster 437	41454	4dgu_7	ZN	ZINC ION	ZN	Putative uncharacterized protein	Bacteroides thetaiotaomicron VPI-5482	none	none	none	none
	28618	3ggl_1	ZN	ZINC ION	ZN	Putative chitobiase	Bacteroides thetaiotaomicron	none	none	none	F5_F8_type_C
cluster 438	20791	2v8l_1	ZN	ZINC ION	ZN	GLUCOAMYLASE A	Rhizopus oryzae	3.2.1.3	none	none	CBM_21
	22708	2j44_1	ZN	ZINC ION	ZN	PUTATIVE ALKALINE AMYLOPULLULANASE	Streptococcus pneumoniae	none	none	b.3.1.3	PUD
	23914	2xb3_2	ZN	ZINC ION	ZN	PSBP PROTEIN	Thermosynechococcus elongatus BP-1	none	none	none	PsbP
	27284	2ayi_1	ZN	ZINC ION	ZN	Aminopeptidase T	Thermus thermophilus	3.4.11.-	none	e.60.1.1	Peptidase_M29
cluster 439	29483	3swn_8	ZN	ZINC ION	ZN	U6 snRNA-associated Sm-like protein LSm5	Schizosaccharomyces pombe 972h-	none	none	none	LSM
	31874	3g7l_3	ZN	ZINC ION	ZN	Chromo domain-containing protein 1	Schizosaccharomyces pombe	none	2.40.50.40	none	Chromo
cluster 440	24914	3fns_5	ZN	ZINC ION	ZN	HAP protein	Plasmodium falciparum 3D7	none	2.40.70.10	none	Asp
	24918	3fns_3	ZN	ZINC ION	ZN	HAP protein	Plasmodium falciparum 3D7	none	2.40.70.10	none	Asp
	24851	1ibq_1	ZN	ZINC ION	ZN	Aspartic protease pep1	Aspergillus phoenicis	3.4.23.18	2.40.70.10	b.50.1.2	Asp
cluster 441	22402	1l7o_1	ZN	ZINC ION	ZN	Phosphoserine phosphatase	Methanocaldococcus jannaschii	3.1.3.3	3.40.50.1000	c.108.1.4	HAD,Hydrolase,Put_Phosphatase,HAD_2
	27405	3l22_1	ZN	ZINC ION	ZN	SusD superfamily protein	Bacteroides fragilis NCTC 9343	none	none	none	SusD-like_3
cluster 442	22256	2v9m_1	CA	CALCIUM ION	CA	Rhamnulose-1-phosphate aldolase	Escherichia coli	4.1.2.19	3.40.225.10	none	Aldolase_II
			ZN	ZINC ION	ZN
	26499	2jjl_3	ZN	ZINC ION	ZN	Sigma-C capsid protein	Avian orthoreovirus	none	none	none	Reo_sigmaC
cluster 443	32182	3sp7_4	ZN	ZINC ION	ZN	Bcl-2-like protein 1	Homo sapiens	none	none	none	Bcl-2
	31961	3ci8_1	ZN	ZINC ION	ZN	Lactotransferrin	Bos taurus	3.4.21.-	3.40.190.10	c.94.1.2	Transferrin
cluster 444	35086	1zkj_7	ZN	ZINC ION	ZN	extended-spectrum beta-lactamase	Enterobacter aerogenes	3.5.2.6	3.40.710.10	none	Beta-lactamase
	22504	4k08_1	ZN	ZINC ION	ZN	protein	Anaeromyxobacter dehalogenans 2CP-C	none	none	none	Cache_2
	37982	2c1d_11	ZN	ZINC ION	ZN	SOXA	Paracoccus denitrificans	none	1.10.760.10	none	none
cluster 445	24353	3m4b_11	ZN	ZINC ION	ZN	Soluble cytochrome b562	Escherichia coli	none	1.20.120.10	none	Cytochrom_B562,Cytochrom_C_2
	31951	2b65_4	ZN	ZINC ION	ZN	Lactotransferrin	Bos taurus	none	3.40.190.10	c.94.1.2	Transferrin
	24513	3tom_8	ZN	ZINC ION	ZN	Soluble cytochrome b562	Escherichia coli	none	none	none	Cytochrom_B562,Cytochrom_C_2
	24506	3m4b_3	ZN	ZINC ION	ZN	Soluble cytochrome b562	Escherichia coli	none	1.20.120.10	none	Cytochrom_B562,Cytochrom_C_2
	24498	3tom_6	ZN	ZINC ION	ZN	Soluble cytochrome b562	Escherichia coli	none	none	none	Cytochrom_B562,Cytochrom_C_2
cluster 446	27898	2hba_2	ZN	ZINC ION	ZN	50S ribosomal protein L9	Geobacillus stearothermophilus	none	3.40.5.10	d.100.1.1	Ribosomal_L9_N
	27898	2hbb_1	ZN	ZINC ION	ZN	50S ribosomal protein L9	Geobacillus stearothermophilus	none	3.40.5.10	d.100.1.1	Ribosomal_L9_N
	29170	1zlh_1	ZN	ZINC ION	ZN	Carboxypeptidase inhibitor	Rhipicephalus bursa	3.4.17.1	3.40.630.10	g.9.1.3,c.56.5.1	Inhibitor_I68,Peptidase_M14
cluster 447	24799	1xb1_11	ZN	ZINC ION	ZN	Baculoviral IAP repeat-containing protein 8	Homo sapiens	none	1.10.1170.10	g.52.1.1	BIR
	24799	1xb0_9	ZN	ZINC ION	ZN	Baculoviral IAP repeat-containing protein 8	Homo sapiens	none	1.10.1170.10	g.52.1.1	BIR
	29352	4j4m_3	ZN	ZINC ION	ZN	zinc-dependent metalloproteinase	Protobothrops mucrosquamatus	3.4.24.53	none	none	Reprolysin,Peptidase_M84,Reprolysin_4
cluster 448	30194	3phx_9	ZN	ZINC ION	ZN	RNA-directed RNA polymerase L	Crimean-Congo hemorrhagic fever virus strain IbAr10200	3.4.19.12	none	none	OTU
	32016	2d1n_6	ZN	ZINC ION	ZN	Collagenase 3	Homo sapiens	3.4.24.-	3.40.390.10	d.92.1.11	Peptidase_M10
	32014	2d1n_8	ZN	ZINC ION	ZN	Collagenase 3	Homo sapiens	3.4.24.-	3.40.390.10	d.92.1.11	Peptidase_M10
cluster 449	29076	1li5_1	ZN	ZINC ION	ZN	Cysteinyl-tRNA synthetase	Escherichia coli	6.1.1.16	3.40.50.620	c.26.1.1	tRNA-synt_1e,tRNA-synt_1
	29076	1li7_2	ZN	ZINC ION	ZN	Cysteinyl-tRNA synthetase	Escherichia coli	6.1.1.16	3.40.50.620	c.26.1.1	tRNA-synt_1e,tRNA-synt_1
cluster 450	31547	4ih7_1	ZN	ZINC ION	ZN	Genome polyprotein	Hepatitis C virus (isolate BK)	2.7.7.48	none	none	none
	35140	2bq8_2	ZN	ZINC ION	ZN	Tartrate-resistant acid phosphatase type 5	Homo sapiens	3.1.3.2	3.60.21.10	none	Metallophos,Metallophos_2
	27466	4fc5_24	ZN	ZINC ION	ZN	Putative uncharacterized protein	Thermococcus onnurineus NA1	none	none	none	DUF4392
cluster 451	24961	3rcc_46	ZN	ZINC ION	ZN	Sortase SrtA	Streptococcus agalactiae serogroup V	none	none	none	Sortase
	24813	3rcc_4	ZN	ZINC ION	ZN	Sortase SrtA	Streptococcus agalactiae serogroup V	none	none	none	Sortase
cluster 452	32611	2ein_17	ZN	ZINC ION	ZN	Cytochrome c oxidase subunit 5B, mitochondrial	Bos taurus	1.9.3.1	2.60.11.10,1.20.120.80	g.41.5.3,f.25.1.1	COX5B,COX3
	21733	2vrz_6	ZN	ZINC ION	ZN	Virulence factor esxA	Staphylococcus aureus	none	none	none	WXG100
	21735	2vrz_3	ZN	ZINC ION	ZN	Virulence factor esxA	Staphylococcus aureus	none	none	none	WXG100
cluster 453	21645	2q0y_1	ZN	ZINC ION	ZN	GCN5-related N-acetyltransferase	Ralstonia eutropha JMP134	none	3.40.630.30	none	Acetyltransf_1
	42629	1f4t_3	ZN	ZINC ION	ZN	Cytochrome P450 119	Sulfolobus solfataricus	1.14.14.-	1.10.630.10	a.104.1.1	none
	32519	3ilu_2	ZN	ZINC ION	ZN	Glutamate receptor 2	Rattus norvegicus	none	3.40.190.10	none	SBP_bac_3,Lig_chan-Glu_bd
cluster 454	34284	2xbq_1	ZN	ZINC ION	ZN	Thioredoxin	Schistosoma mansoni	1.8.1.8	3.40.30.10	none	Thioredoxin,AhpC-TSA,Redoxin
	42935	3swf_1	ZN	ZINC ION	ZN	cGMP-gated cation channel alpha-1	Bos taurus	none	none	none	none
	40683	1ons_1	ZN	ZINC ION	ZN	Chaperone protein hchA	Escherichia coli	none	3.40.50.880	c.23.16.2	none
cluster 455	35452	2xnj_4	ZN	ZINC ION	ZN	Ferredoxin--NADP reductase	Escherichia coli	1.18.1.2	3.40.50.80	none	NAD_binding_1
	27282	1qvn_1	ZN	ZINC ION	ZN	Interleukin-2	Homo sapiens	none	1.20.1250.10	none	IL2
cluster 456	27325	3hq2_5	ZN	ZINC ION	ZN	Putative metalloprotease ypwA	Bacillus subtilis	3.4.24.-	none	none	Peptidase_M32
	27192	2ein_12	ZN	ZINC ION	ZN	Cytochrome c oxidase subunit 6A2, mitochondrial	Bos taurus	1.9.3.1	1.10.10.140,4.10.95.10	a.51.1.1,f.23.2.1	COX6B,COX6A
cluster 457	23576	2chi_4	CA	CALCIUM ION	CA	Ferritin heavy chain	Homo sapiens	1.16.3.1	1.20.1260.10	none	Ferritin
			ZN	ZINC ION	ZN
	22137	3q94_6	ZN	ZINC ION	ZN	Fructose-bisphosphate aldolase, class II	Bacillus anthracis str. 'Ames Ancestor'	4.1.2.13	none	none	F_bP_aldolase
	22684	2yc5_6	ZN	ZINC ION	ZN	2-C-methyl-D-erythritol 4-phosphate cytidylyltransferase, chloroplastic	Arabidopsis thaliana	2.7.7.60	none	none	IspD
	42376	4fil_53	ZN	ZINC ION	ZN	protein	Staphylococcus aureus	none	none	none	none
	32193	3sp7_2	ZN	ZINC ION	ZN	Bcl-2-like protein 1	Homo sapiens	none	none	none	Bcl-2
cluster 458	23475	1nua_2	ZN	ZINC ION	ZN	Pentafunctional AROM polypeptide	Emericella nidulans	4.2.3.4	1.20.1090.10	e.22.1.1	DHQ_synthase,Fe-ADH_2,Fe-ADH
	26604	3ce9_2	ZN	ZINC ION	ZN	Glycerol dehydrogenase	Clostridium acetobutylicum ATCC 824	none	1.20.1090.10	none	Fe-ADH_2,Fe-ADH
	23475	1xah_2	ZN	ZINC ION	ZN	3-dehydroquinate synthase	Staphylococcus aureus	4.2.3.4	none	none	DHQ_synthase,Fe-ADH,Fe-ADH_2
	32276	1ta9_1	K	POTASSIUM ION	K	Glycerol dehydrogenase	Schizosaccharomyces pombe	1.1.1.6	1.20.1090.10,3.40.50.1970	none	Fe-ADH,Fe-ADH_2,DHQ_synthase
			ZN	ZINC ION	ZN
	32278	3uhj_5	ZN	ZINC ION	ZN	Probable glycerol dehydrogenase	Sinorhizobium meliloti	1.1.1.6	none	none	Fe-ADH,Fe-ADH_2
cluster 459	20872	2vqk_4	ZN	ZINC ION	ZN	UNCHARACTERIZED PROTEIN CGL0972	Corynebacterium glutamicum	none	none	none	PorB
	27447	4dwz_3	ZN	ZINC ION	ZN	protein	Thermococcus onnurineus NA1	none	none	none	DUF4392
	27486	4fc5_25	ZN	ZINC ION	ZN	Putative uncharacterized protein	Thermococcus onnurineus NA1	none	none	none	DUF4392
			ZN	ZINC ION	ZN
[truncated: 2,476 more rows]
